# Supplementary material for: Characterisation and Comparative Evaluation of miRNA Contained in Small Extracellular Vesicles Isolated From Bovine Milk and Whey
Source: J Extracell Biol. 2026 Jun 30;5(7):e70165. doi: 10.1002/jex2.70165 (PMC13317565; doi:10.1002/jex2.70165)
Supplement: Supplementary file 1 — Supporting Information: jex270165‐sup‐0001‐TableS1.xlsx [file JEX2-5-e70165-s001.xlsx]

## Sheet: Table S1
	Supplementary Table 1. Composition of the herd on the farms
	Farm	Number of animals	Primiparous	Multiparous	Lactating	Dry	Primiparous age (years)	Multiparous age (years)	Primiparous milk yield (kg/day)	Multiparous milk yield (kg/day)
	Z	30 (100%)	3 (10%)	27 (90%)	25 (83%)	5 (17%)	~2.7	~6.1	19.1	20.4
	S	80 (100%)	19 (24%)	61 (76%)	69 (86%)	11 (14%)	~2.6	~5.0	24.4	24.6
	L	71 (100%)	17 (24%)	54 (76%)	59 (83%)	12 (17%)	~2.8	~5.7	15.6	18.6
