# Supplementary material for: Characterisation and Comparative Evaluation of miRNA Contained in Small Extracellular Vesicles Isolated From Bovine Milk and Whey
Source: J Extracell Biol. 2026 Jun 30;5(7):e70165. doi: 10.1002/jex2.70165 (PMC13317565; doi:10.1002/jex2.70165)
Supplement: Supplementary file 2 — Supporting Information: jex270165‐sup‐0002‐TableS2.xlsx [file JEX2-5-e70165-s003.xlsx]

## Sheet: Table S2
	Supplementary Table 2. Bulk milk composition from the three farms.
	Farm	Average production (kg)	Fat (%)	Protein (%)	Casein (%)	Urea (mg/dl)	Lactose (%)
	Z	20.3	4.07	3.37	2.67	21.5	4.6
	S	17.7	4.01	3.6	2.86	29.6	4.61
	L	24.5	3.98	3.63	2.91	23.5	4.77
