# Supplementary material for: Characterisation and Comparative Evaluation of miRNA Contained in Small Extracellular Vesicles Isolated From Bovine Milk and Whey
Source: J Extracell Biol. 2026 Jun 30;5(7):e70165. doi: 10.1002/jex2.70165 (PMC13317565; doi:10.1002/jex2.70165)
Supplement: Supplementary file 3 — Supporting Information: jex270165‐sup‐0003‐TableS3.xlsx [file JEX2-5-e70165-s004.xlsx]

## Sheet: Table S3
	Supplementary Table 3. Complete list of miRNAs from differential expression analysis in milk-EVs compared with whey-EVs. Adjusted p-values (padj) are reported when available. for miRNAs not passing the internal filtering criteria of the differential expression analysis, padj values are reported as NA.
	sRNA	log2FoldChange	pval	padj
	novel_816	-7.22732	4.49087e-07	0.000227687
	bta-miR-20a	-2.02644	2.21476e-06	0.000561441
	bta-miR-222	-2.46799	1.25418e-05	0.00211956
	bta-miR-185	-1.64619	2.04456e-05	0.00218717
	bta-miR-106b	-2.1257	2.15697e-05	0.00218717
	bta-miR-151-3p	1.47999	2.987e-05	0.00252401
	bta-miR-454	-4.56483	4.52163e-05	0.00327495
	bta-miR-93	-1.7624	0.000113075	0.00716613
	novel_923	-6.3371	0.000154423	0.00869916
	bta-miR-17-5p	-1.97059	0.000368536	0.0145517
	bta-miR-10a	-1.98568	0.000315296	0.0145517
	novel_804	-5.07033	0.000341323	0.0145517
	novel_881	-6.46453	0.000373121	0.0145517
	bta-miR-224	-1.94004	0.00041778	0.0150095
	bta-miR-455-5p	-2.63834	0.000444067	0.0150095
	bta-miR-767	-5.48334	0.000476608	0.0151025
	bta-miR-100	-1.98404	0.000515985	0.0153885
	bta-miR-99a-5p	1.14609	0.00057213	0.016115
	bta-miR-374b	-1.36422	0.000605904	0.0161681
	bta-miR-199b	-2.90343	0.000916486	0.0224175
	bta-miR-708	-3.48545	0.000928536	0.0224175
	bta-miR-652	1.12794	0.00124587	0.026319
	bta-miR-10b	-1.77383	0.00114605	0.026319
	novel_351	-6.46944	0.00123525	0.026319
	bta-miR-221	-2.06953	0.00140216	0.0284358
	bta-miR-15b	-1.66624	0.00161273	0.0314482
	bta-miR-206	-2.35698	0.00181642	0.0341083
	bta-miR-215	-1.1486	0.00202275	0.0366261
	novel_801	-6.22014	0.00220255	0.0385067
	bta-miR-874	-3.55018	0.00228591	0.0386319
	bta-miR-30b-5p	-1.5775	0.00292099	0.0464329
	novel_838	-5.01118	0.00293068	0.0464329
	bta-miR-484	-1.17205	0.00368464	0.0566094
	bta-miR-23b-3p	1.12428	0.00407106	0.0607066
	bta-miR-99b	1.02151	0.00441065	0.0624318
	bta-miR-1	-1.62507	0.00443303	0.0624318
	bta-miR-331-5p	1.1093	0.00476411	0.0632941
	novel_844	-2.06899	0.00483033	0.0632941
	bta-miR-9-5p	-2.30781	0.00486878	0.0632941
	bta-miR-2285q	2.58187	0.00549551	0.0647958
	bta-miR-2285z	2.58187	0.00549551	0.0647958
	bta-miR-191	0.952367	0.00537117	0.0647958
	bta-miR-199a-5p	-1.69053	0.00524313	0.0647958
	bta-miR-126-3p	-1.37747	0.00605538	0.0697745
	bta-miR-130b	-5.55379	0.00620871	0.0699515
	bta-miR-486	-1.58653	0.00710336	0.0766256
	novel_474	-5.44026	0.00700099	0.0766256
	bta-miR-6529b	1.17296	0.00782093	0.0774948
	bta-miR-6529a	1.17273	0.0078372	0.0774948
	bta-miR-16b	-1.19933	0.00746941	0.0774948
	bta-miR-451	-1.63021	0.00758698	0.0774948
	novel_768	-5.34881	0.00794818	0.0774948
	bta-miR-199a-3p	-1.65552	0.00861502	0.0808855
	bta-miR-3604	-1.65552	0.00861502	0.0808855
	bta-miR-12010	4.31935	0.0090065	0.0830236
	bta-miR-335	-3.45207	0.00925602	0.0838001
	bta-miR-423-5p	1.25798	0.00959408	0.0840594
	bta-miR-205	-1.98267	0.00961627	0.0840594
	novel_453	3.88018	0.0103369	0.0888269
	novel_737	-5.64796	0.0107685	0.0909935
	bta-miR-181a	0.633097	0.0112066	0.0931432
	bta-miR-450b	-2.17397	0.0120403	0.0984584
	novel_1008	-7.18592	0.012565	0.101118
	bta-miR-2478	-1.17022	0.0135461	0.105659
	novel_799	-3.92214	0.0134243	0.105659
	novel_148	2.71573	0.0163752	0.125791
	bta-miR-3431	2.65451	0.019597	0.148294
	bta-miR-148c	-0.877679	0.0218569	0.156077
	bta-miR-152	-0.877679	0.0218569	0.156077
	bta-miR-2284j	-2.47709	0.0218138	0.156077
	bta-miR-2312	-2.47709	0.0218138	0.156077
	novel_658	-5.25891	0.0223434	0.157335
	bta-miR-147	2.88821	0.02832	0.159536
	bta-miR-296-3p	1.42837	0.0269589	0.159536
	bta-miR-3432a	1.02821	0.0257951	0.159536
	bta-miR-200a	0.807875	0.0261935	0.159536
	bta-miR-30b-3p	0.763936	0.0253659	0.159536
	bta-miR-30d	0.676002	0.0241887	0.159536
	bta-miR-30a-5p	0.612868	0.0260691	0.159536
	bta-let-7a-3p	-0.797232	0.0234898	0.159536
	bta-miR-361	-0.846432	0.0272954	0.159536
	bta-miR-328	-1.20637	0.0280486	0.159536
	bta-miR-19b	-1.26912	0.026457	0.159536
	bta-miR-184	-1.32073	0.0234351	0.159536
	bta-miR-381	-1.74512	0.0277231	0.159536
	bta-miR-432	-2.59792	0.0254022	0.159536
	novel_642	-5.19256	0.0279862	0.159536
	novel_719	-5.57345	0.0258519	0.159536
	novel_856	-6.6576	0.0248407	0.159536
	bta-miR-11988	-6.67238	0.0245206	0.159536
	bta-miR-744	0.646974	0.0287916	0.16041
	novel_300	-3.11052	0.029588	0.163056
	novel_576	-5.47142	0.0299736	0.163404
	bta-miR-22-5p	0.733993	0.0320109	0.172654
	bta-miR-12036	2.97286	0.0331917	0.173487
	novel_333	2.34446	0.0330541	0.173487
	bta-miR-95	-1.50607	0.0325749	0.173487
	bta-miR-487b	-4.99909	0.0336672	0.174176
	novel_902	2.19745	0.0340896	0.17458
	bta-miR-2419-3p	1.835	0.0357969	0.18149
	bta-miR-190a	4.31484	0.0366957	0.18377
	bta-let-7f	-0.694063	0.037334	0.18377
	bta-miR-143	-1.05231	0.0370784	0.18377
	bta-miR-2436-3p	-2.94651	0.0391995	0.191098
	bta-miR-324	4.23899	0.0397237	0.191809
	novel_651	-5.30124	0.040496	0.193693
	bta-miR-34a	-1.80855	0.0416609	0.197403
	novel_472	-4.2253	0.0420646	0.19747
	bta-miR-194b-3p	0.634148	0.0430552	0.200266
	bta-miR-22-3p	0.594538	0.0439217	0.200615
	bta-miR-3600	0.594538	0.0439217	0.200615
	bta-miR-148a	0.809099	0.0451445	0.202551
	bta-miR-148b	-0.745799	0.0448649	0.202551
	novel_202	-5.27534	0.0456431	0.202992
	bta-miR-105a	-3.0655	0.0462811	0.204039
	bta-miR-27b	-0.695106	0.0481601	0.210493
	bta-miR-2368-3p	4.0971	0.0489186	0.211981
	novel_889	-1.27412	0.0509181	0.218775
	novel_962	0.918839	0.0521299	0.219049
	bta-miR-204	-1.91513	0.0514729	0.219049
	bta-miR-136	-4.48748	0.0522779	0.219049
	bta-miR-2339	1.60784	0.0534993	0.222329
	bta-miR-34c	1.41854	0.0576509	0.237634
	bta-miR-151-5p	1.02553	0.0591765	0.241956
	bta-miR-6123	1.97551	0.0608118	0.243152
	bta-miR-2411-5p	1.19092	0.06076	0.243152
	bta-miR-378	0.434236	0.0631644	0.243152
	bta-miR-21-5p	-0.638427	0.0628866	0.243152
	bta-miR-31	-1.70278	0.063306	0.243152
	bta-miR-135b	-1.74874	0.0613616	0.243152
	bta-miR-212	-2.73487	0.0622899	0.243152
	novel_739	-4.75447	0.0615688	0.243152
	bta-miR-455-3p	-2.11492	0.0643636	0.245356
	novel_309	4.60883	0.0677631	0.254488
	bta-miR-24-3p	0.573385	0.0674854	0.254488
	bta-miR-2285dh	2.30208	0.0704586	0.262666
	novel_610	4.84316	0.0743876	0.271328
	bta-miR-122	-1.02208	0.0742699	0.271328
	bta-miR-1306	-1.33062	0.0735918	0.271328
	bta-miR-2411-3p	1.63153	0.0771345	0.279337
	bta-miR-495	-3.54025	0.0781179	0.280892
	novel_697	-5.19367	0.0805008	0.287422
	bta-miR-10166-5p	4.39405	0.0848221	0.292618
	bta-miR-196a	-0.639572	0.0854191	0.292618
	bta-miR-7	-0.733364	0.0850431	0.292618
	bta-miR-505	-1.74301	0.0840227	0.292618
	bta-miR-2454-3p	-2.33332	0.0827421	0.292618
	novel_547	-3.93093	0.085136	0.292618
	novel_437	3.18626	0.0871537	0.296557
	bta-miR-2285f	1.61564	0.0901201	0.301746
	bta-miR-10225a	1.11503	0.0913198	0.301746
	bta-miR-6775	0.929328	0.0905606	0.301746
	bta-miR-1246	-1.03829	0.0910923	0.301746
	bta-miR-133a	-1.36253	0.0916545	0.301746
	bta-miR-182	0.668807	0.0926297	0.302255
	bta-miR-145	-1.02894	0.0930015	0.302255
	bta-miR-193a	2.76786	0.0962193	0.308
	bta-miR-27a-3p	-0.531711	0.0961342	0.308
	novel_193	-3.22967	0.0965918	0.308
	novel_953	-3.39891	0.0983534	0.311152
	novel_757	-4.7012	0.0988076	0.311152
	bta-miR-1260b	1.20116	0.100091	0.313249
	bta-miR-411c-5p	2.93885	0.102708	0.319467
	bta-miR-411a	-1.06571	0.103356	0.319522
	bta-miR-154c	2.91568	0.104449	0.320942
	novel_220	4.53854	0.107584	0.326163
	bta-miR-2316	-0.853063	0.108078	0.326163
	novel_831	-4.79292	0.107029	0.326163
	novel_546	-4.73516	0.111371	0.334112
	bta-miR-664a	4.15958	0.117039	0.343146
	bta-miR-2285aa	0.779001	0.117089	0.343146
	bta-miR-125b	0.635914	0.116636	0.343146
	bta-miR-374a	-0.555313	0.116643	0.343146
	bta-miR-6522	0.730322	0.118163	0.344304
	novel_630	4.17466	0.12057	0.346353
	bta-miR-7180	0.82232	0.120916	0.346353
	novel_475	-4.62651	0.119915	0.346353
	novel_934	-4.54101	0.122458	0.348798
	bta-miR-7859	0.832021	0.123449	0.349658
	bta-miR-12031	4.11647	0.125369	0.351172
	novel_483	-4.56105	0.125306	0.351172
	bta-miR-124a	2.369	0.126776	0.352184
	bta-miR-7862	1.64709	0.128155	0.352184
	bta-miR-574	0.78031	0.128198	0.352184
	bta-miR-26a	0.498018	0.129866	0.352184
	bta-miR-26c	0.497976	0.129898	0.352184
	bta-miR-11975	-0.957231	0.129572	0.352184
	bta-miR-2398	2.19134	0.132179	0.35646
	bta-miR-485	1.93093	0.136279	0.365573
	bta-miR-2387	0.950517	0.139453	0.366336
	bta-miR-330	-0.876682	0.13774	0.366336
	novel_987	-1.35005	0.138191	0.366336
	novel_303	-4.40688	0.138755	0.366336
	novel_567	2.46569	0.140683	0.366453
	bta-miR-2285ba	1.43631	0.141666	0.366453
	novel_310	-0.694276	0.141122	0.366453
	bta-miR-181c	3.99084	0.143987	0.368778
	novel_259	-0.915952	0.144747	0.368778
	bta-miR-18a	-1.67227	0.144669	0.368778
	bta-miR-21-3p	3.41072	0.149086	0.371648
	bta-miR-1842	3.38265	0.148232	0.371648
	bta-miR-1271	1.19869	0.146696	0.371648
	bta-miR-92b	-0.57657	0.149539	0.371648
	bta-miR-129	-1.00131	0.149127	0.371648
	bta-miR-494	-1.76647	0.150361	0.371868
	bta-miR-7857-5p	0.81385	0.15194	0.372808
	bta-miR-1307	0.529002	0.152494	0.372808
	bta-miR-132	-1.2432	0.153682	0.372808
	bta-miR-9-3p	-1.73906	0.153642	0.372808
	bta-miR-127	-0.834561	0.156908	0.375247
	bta-miR-379	-0.845819	0.15593	0.375247
	novel_326	-3.81939	0.156256	0.375247
	bta-miR-1343-5p	-0.886762	0.159926	0.38067
	bta-miR-362-5p	0.418093	0.165525	0.390331
	bta-miR-2284ab	-0.869141	0.164789	0.390331
	bta-miR-6525	1.15606	0.16656	0.390947
	bta-miR-30c	-0.489586	0.168099	0.390947
	novel_707	-4.10848	0.167927	0.390947
	novel_284	1.98016	0.169691	0.392847
	bta-miR-302a	-4.07787	0.171163	0.394454
	novel_260	2.47168	0.176165	0.404142
	bta-miR-193a-3p	2.2446	0.176972	0.404165
	novel_894	-3.00466	0.177877	0.40441
	novel_854	3.92406	0.187396	0.42415
	bta-miR-12028	2.20481	0.189375	0.426724
	bta-miR-2447	2.42932	0.191286	0.4283
	bta-miR-2285bn	2.08698	0.192334	0.4283
	bta-miR-196b	-0.687869	0.192608	0.4283
	novel_778	-3.36727	0.195976	0.433887
	bta-miR-11982	-1.47155	0.197251	0.43481
	bta-miR-6534	2.49911	0.203555	0.446765
	bta-miR-6715	0.652555	0.204949	0.447885
	bta-miR-1777a	-2.70563	0.207678	0.451901
	bta-miR-194b	0.381888	0.208643	0.45206
	bta-miR-141	0.449378	0.209994	0.453051
	bta-miR-2483-5p	3.01642	0.212688	0.456918
	bta-miR-769	0.559101	0.216983	0.46418
	bta-miR-2285aw	2.54986	0.220432	0.466948
	bta-miR-16a	-0.54718	0.219486	0.466948
	bta-miR-369-3p	-2.45476	0.221041	0.466948
	bta-miR-12060	2.45322	0.224933	0.471048
	bta-miR-504	0.96826	0.225075	0.471048
	bta-miR-664b	-0.921458	0.225768	0.471048
	bta-miR-628	-1.45614	0.228034	0.473824
	bta-miR-2285s	2.09975	0.230664	0.476936
	bta-miR-23a	0.450137	0.231413	0.476936
	bta-miR-935	-3.40049	0.235011	0.48239
	bta-miR-188	-2.31549	0.237673	0.483937
	bta-miR-6119-3p	-3.09753	0.237488	0.483937
	novel_922	-3.40659	0.242415	0.491619
	bta-miR-877	0.492136	0.245231	0.495347
	bta-miR-363	0.636325	0.248432	0.499822
	bta-miR-1248	-1.49055	0.254253	0.509512
	bta-miR-2285ce	1.56452	0.258644	0.51627
	bta-miR-29c	0.506948	0.259848	0.516638
	bta-miR-140	0.224294	0.272148	0.536883
	bta-miR-193b	-1.4518	0.272087	0.536883
	bta-miR-135a	-0.561406	0.281382	0.552948
	bta-miR-2435	2.54351	0.284413	0.553041
	bta-miR-2376	1.00938	0.284155	0.553041
	bta-miR-6120-3p	0.719921	0.285538	0.553041
	bta-miR-532	0.29167	0.289312	0.553041
	bta-miR-103	-0.328995	0.289192	0.553041
	novel_274	-1.03004	0.287088	0.553041
	novel_99	-1.31625	0.290155	0.553041
	novel_849	-2.00857	0.288275	0.553041
	bta-miR-32	-0.333298	0.293995	0.556177
	bta-miR-2904	-0.591429	0.293686	0.556177
	bta-miR-29d-5p	0.5452	0.295466	0.556883
	novel_218	2.98703	0.298516	0.557434
	bta-miR-23b-5p	0.65915	0.299057	0.557434
	bta-miR-339b	-0.426268	0.298936	0.557434
	bta-miR-340	0.394175	0.307308	0.561232
	bta-miR-1343-3p	-0.538037	0.307737	0.561232
	bta-miR-142-5p	-0.719232	0.304072	0.561232
	novel_113	-0.84862	0.304997	0.561232
	bta-miR-3578	-0.894262	0.30773	0.561232
	bta-miR-378d	-1.12142	0.302619	0.561232
	bta-miR-12012	0.961449	0.314462	0.561518
	bta-miR-2285t	0.339455	0.31301	0.561518
	bta-miR-186	-0.330634	0.309363	0.561518
	bta-miR-339a	-0.385867	0.310463	0.561518
	bta-miR-2299-3p	-1.09311	0.314539	0.561518
	bta-miR-410	-3.00652	0.312598	0.561518
	bta-miR-219	0.815673	0.321509	0.571948
	bta-miR-345-3p	0.804387	0.326657	0.579074
	novel_770	0.727004	0.330719	0.584231
	bta-miR-2448-3p	1.41229	0.336431	0.588175
	bta-miR-2443	0.520191	0.334887	0.588175
	bta-miR-194	0.287531	0.336222	0.588175
	bta-miR-2285dd	1.88549	0.346162	0.596953
	novel_387	0.928618	0.343953	0.596953
	bta-miR-10179-5p	-0.390064	0.344346	0.596953
	bta-miR-323	-0.829299	0.345249	0.596953
	bta-miR-2285da	2.02906	0.352976	0.60664
	bta-miR-378c	0.253311	0.360036	0.614094
	novel_613	-0.770687	0.360947	0.614094
	novel_476	-1.27065	0.358989	0.614094
	bta-miR-11973	0.841488	0.364014	0.615823
	bta-miR-1468	0.356133	0.364393	0.615823
	bta-miR-346	1.32599	0.371814	0.62328
	bta-let-7c	0.378102	0.371957	0.62328
	bta-miR-4286	-0.681368	0.373722	0.62328
	bta-miR-424-3p	-0.778591	0.373499	0.62328
	bta-miR-2426	1.85776	0.376151	0.625274
	novel_568	1.97417	0.379689	0.629093
	bta-miR-7860	1.34354	0.385773	0.637091
	bta-miR-10167-3p	0.747757	0.391197	0.642512
	bta-miR-12004	-1.33321	0.39159	0.642512
	bta-miR-181b	0.212314	0.393482	0.643354
	bta-miR-139	-0.343753	0.394641	0.643354
	bta-miR-218	-0.551541	0.398886	0.646119
	bta-miR-450a	-0.650164	0.398688	0.646119
	bta-miR-2357	1.16532	0.410698	0.654613
	bta-miR-191b	0.651104	0.41378	0.654613
	bta-miR-25	0.223557	0.414459	0.654613
	bta-miR-543	-0.68541	0.412431	0.654613
	bta-miR-382	-0.735477	0.414426	0.654613
	bta-miR-2474	-1.17679	0.411568	0.654613
	bta-miR-452	-1.24249	0.407579	0.654613
	bta-miR-15a	-1.34434	0.41137	0.654613
	bta-miR-502b	0.877151	0.419224	0.658039
	bta-miR-11974	-1.27774	0.417955	0.658039
	bta-miR-155	-0.304199	0.430458	0.673587
	bta-let-7g	-0.224635	0.43359	0.676401
	bta-miR-493	0.695524	0.435018	0.676547
	bta-miR-24	0.431824	0.440759	0.683379
	bta-miR-12013	1.40696	0.454577	0.685572
	bta-miR-99a-3p	1.13541	0.453871	0.685572
	bta-miR-345-5p	1.00364	0.455696	0.685572
	bta-miR-11984	0.765177	0.450977	0.685572
	bta-miR-28	0.372605	0.445425	0.685572
	bta-miR-128	-0.217218	0.455268	0.685572
	bta-miR-200b	-0.296644	0.44791	0.685572
	bta-miR-106a	-0.491634	0.453394	0.685572
	bta-miR-2285ak-5p	-0.749629	0.449563	0.685572
	bta-miR-654	-1.42255	0.446704	0.685572
	bta-miR-425-5p	0.329756	0.457376	0.686065
	bta-miR-181d	-0.480237	0.45955	0.687291
	bta-miR-12059	-0.790396	0.461152	0.68766
	bta-miR-6535	1.57503	0.470082	0.696875
	bta-miR-27a-5p	0.232862	0.46905	0.696875
	bta-miR-154b	1.40497	0.475918	0.700347
	bta-miR-491	0.820307	0.479185	0.700347
	bta-miR-2320-3p	0.627456	0.47933	0.700347
	bta-miR-425-3p	0.333269	0.477547	0.700347
	novel_304	-1.92137	0.478624	0.700347
	bta-miR-12048	1.33003	0.484801	0.706305
	bta-miR-98	-0.235624	0.486882	0.707304
	bta-miR-192	-0.244762	0.488429	0.707524
	novel_145	-1.17184	0.490395	0.708348
	bta-miR-369-5p	1.31602	0.493787	0.710022
	bta-miR-10225b	0.781691	0.495419	0.710022
	bta-miR-331-3p	0.330329	0.496693	0.710022
	bta-miR-375	0.253977	0.497156	0.710022
	bta-miR-2285e	-0.668376	0.499071	0.710756
	bta-miR-2419-5p	0.411691	0.504367	0.716286
	bta-miR-11971	1.02898	0.510493	0.722961
	novel_1009	0.674576	0.514525	0.726641
	bta-miR-6520	0.451442	0.51796	0.729274
	bta-miR-2336	0.450669	0.522143	0.729274
	bta-miR-29d-3p	0.418756	0.520018	0.729274
	novel_715	-1.89873	0.521687	0.729274
	bta-miR-11997	1.64508	0.529011	0.732811
	bta-miR-2311	0.626026	0.528129	0.732811
	bta-miR-2328-5p	-1.44093	0.526873	0.732811
	bta-miR-200c	0.246797	0.531814	0.734685
	bta-miR-20b	0.448003	0.543052	0.748172
	bta-miR-12064	1.31724	0.547789	0.752653
	bta-miR-193a-5p	0.204235	0.552781	0.756049
	bta-miR-11978	-0.391071	0.553243	0.756049
	bta-miR-2284h-5p	0.767538	0.556295	0.758177
	bta-miR-6517	0.274865	0.560061	0.759875
	bta-miR-326	-0.377566	0.562038	0.759875
	bta-miR-126-5p	-1.03956	0.561955	0.759875
	bta-miR-12025	1.62166	0.571281	0.76899
	novel_418	1.20124	0.571813	0.76899
	bta-miR-660	0.16378	0.574036	0.769938
	bta-miR-183	0.148316	0.579603	0.775353
	bta-miR-12046	0.688659	0.582234	0.776823
	bta-miR-146a	-0.392	0.584527	0.777836
	bta-miR-29b	0.291669	0.593951	0.786249
	bta-miR-195	-0.708941	0.592475	0.786249
	bta-miR-107	-0.202042	0.595542	0.786301
	bta-miR-6524	0.207836	0.599739	0.78774
	bta-miR-11986b	-0.401103	0.599559	0.78774
	bta-miR-7857-3p	0.462665	0.603054	0.790048
	bta-miR-149-5p	-0.223261	0.61376	0.802001
	novel_388	-0.793676	0.618956	0.806712
	bta-miR-365-5p	0.810953	0.627051	0.813082
	bta-miR-342	0.280256	0.626884	0.813082
	bta-miR-429	-0.171946	0.629677	0.814403
	bta-miR-11986c	1.0234	0.63183	0.815108
	bta-miR-365-3p	-0.283388	0.638532	0.820473
	bta-miR-6119-5p	-0.500932	0.639224	0.820473
	bta-miR-10164-3p	0.709078	0.643229	0.823528
	bta-miR-2285af	0.845345	0.659407	0.834786
	bta-miR-2285g	0.845345	0.659407	0.834786
	bta-miR-10162-5p	0.581911	0.658278	0.834786
	novel_261	-0.366052	0.659284	0.834786
	novel_551	-0.66167	0.660255	0.834786
	bta-miR-219-3p	1.17944	0.690108	0.835825
	bta-miR-2284f	0.988449	0.689413	0.835825
	bta-miR-9851	0.766325	0.686861	0.835825
	bta-miR-3533	0.654835	0.690977	0.835825
	bta-miR-11993	0.464976	0.673954	0.835825
	novel_445	0.404765	0.686013	0.835825
	bta-miR-669	0.28739	0.668652	0.835825
	bta-miR-146b	0.116081	0.687443	0.835825
	bta-let-7e	0.110513	0.688606	0.835825
	bta-let-7i	-0.135438	0.68014	0.835825
	bta-miR-101	-0.136317	0.689203	0.835825
	bta-miR-125a	-0.237245	0.681734	0.835825
	bta-miR-421	-0.270684	0.6924	0.835825
	novel_50	-0.294417	0.689063	0.835825
	bta-miR-2889	-0.405201	0.665897	0.835825
	bta-miR-2431-3p	-0.445945	0.673993	0.835825
	novel_348	-0.571741	0.686806	0.835825
	novel_633	-0.680703	0.676824	0.835825
	bta-miR-758	-0.743308	0.687865	0.835825
	bta-miR-423-3p	0.174393	0.694667	0.835985
	bta-miR-92a	-0.142036	0.69583	0.835985
	bta-miR-11995	1.02687	0.700313	0.839382
	bta-miR-150	-0.171451	0.707125	0.845548
	novel_454	-0.553078	0.71815	0.85671
	bta-miR-3956	0.644052	0.733837	0.871324
	bta-miR-2285au	-0.174149	0.733663	0.871324
	bta-miR-2313-5p	0.408384	0.738637	0.872935
	bta-miR-424-5p	-0.572027	0.73747	0.872935
	bta-miR-12058	0.409753	0.745077	0.878498
	novel_224	0.841036	0.74922	0.879301
	bta-miR-490	0.405138	0.749227	0.879301
	bta-miR-2285o	0.117689	0.76047	0.888384
	bta-miR-2285av	0.117592	0.760144	0.888384
	bta-miR-3065	0.532339	0.771349	0.891596
	bta-miR-338	0.532339	0.771349	0.891596
	bta-miR-2285bg	0.416026	0.772429	0.891596
	bta-let-7b	0.125147	0.767524	0.891596
	bta-miR-3596	0.125146	0.767528	0.891596
	bta-miR-6516	-0.289826	0.773771	0.891596
	bta-miR-96	-0.100963	0.779001	0.892254
	bta-miR-26b	-0.107787	0.781382	0.892254
	bta-miR-11981	-0.132999	0.776489	0.892254
	bta-miR-1296	-0.327112	0.780259	0.892254
	bta-miR-499	0.0997683	0.788218	0.898037
	bta-miR-2323	-0.605921	0.792594	0.900998
	bta-miR-138	0.330056	0.797464	0.904506
	bta-miR-2285aj-5p	0.290616	0.810044	0.91133
	bta-miR-1388-5p	0.199941	0.806164	0.91133
	bta-miR-370	-0.296764	0.810266	0.91133
	bta-miR-17-3p	-0.391025	0.81067	0.91133
	bta-miR-30f	0.108118	0.826117	0.92224
	bta-miR-2284y	0.0845794	0.826477	0.92224
	bta-miR-2285u	0.0834	0.828751	0.92224
	bta-miR-30e-5p	-0.055686	0.839858	0.92224
	bta-let-7a-5p	-0.0729325	0.83837	0.92224
	bta-miR-2284x	-0.0924581	0.841946	0.92224
	bta-miR-409b	-0.130555	0.836013	0.92224
	bta-miR-2887	-0.208815	0.838729	0.92224
	bta-miR-10170-5p	-0.226142	0.830766	0.92224
	bta-miR-12042	-0.227934	0.839424	0.92224
	bta-miR-12014	-0.239196	0.842203	0.92224
	bta-miR-33a	-0.423948	0.825045	0.92224
	bta-miR-214	-0.235384	0.856069	0.935403
	bta-miR-6523a	0.1086	0.863893	0.937888
	bta-miR-217	-0.198781	0.860559	0.937888
	bta-miR-10182-5p	-0.268923	0.863775	0.937888
	bta-miR-2890	0.163035	0.870516	0.943059
	bta-miR-2388-5p	0.221059	0.886578	0.950306
	bta-miR-2408	0.149035	0.885282	0.950306
	bta-miR-502a	0.0622338	0.881439	0.950306
	bta-let-7d	-0.0529375	0.880025	0.950306
	bta-miR-2285bz	-0.256751	0.884233	0.950306
	bta-miR-223	0.164954	0.898548	0.960918
	bta-miR-197	-0.0736283	0.900268	0.960918
	novel_416	0.272695	0.917119	0.971317
	bta-miR-2382-5p	0.208788	0.918212	0.971317
	bta-miR-2285cc	0.163089	0.912792	0.971317
	novel_943	0.142117	0.921044	0.971317
	novel_85	0.0556793	0.923422	0.971317
	bta-miR-320a	0.0374038	0.920326	0.971317
	novel_142	-0.151581	0.922583	0.971317
	bta-miR-199c	0.10861	0.93417	0.972534
	bta-miR-760-3p	0.0400687	0.930213	0.972534
	bta-miR-1839	-0.0290376	0.929231	0.972534
	bta-miR-12061	-0.0751271	0.930913	0.972534
	bta-miR-671	-0.0839662	0.933407	0.972534
	bta-miR-409a	0.117852	0.93938	0.974015
	bta-miR-19a	0.099745	0.949041	0.974015
	bta-miR-500	0.0527526	0.942178	0.974015
	bta-miR-29a	0.0198437	0.942046	0.974015
	bta-miR-11991	-0.0699101	0.94542	0.974015
	bta-miR-2285p	-0.100629	0.946937	0.974015
	bta-miR-2397-5p	-0.129432	0.948952	0.974015
	bta-miR-2898	-0.0336547	0.953698	0.974849
	bta-miR-2285bh	-0.0791864	0.952752	0.974849
	bta-miR-374c	0.0339466	0.956738	0.97551
	bta-miR-302c	-0.153672	0.958194	0.97551
	bta-miR-2285i	0.102911	0.965625	0.977189
	bta-miR-148d	-0.0151573	0.964841	0.977189
	bta-miR-2285k	-0.0403422	0.96407	0.977189
	bta-miR-885	-0.0174115	0.973959	0.981705
	bta-miR-129-3p	-0.0720901	0.973781	0.981705
	novel_415	0.0393582	0.97819	0.984012
	bta-miR-210	-0.0172507	0.980957	0.984842
	bta-miR-12027	0.0532476	0.98305	0.984993
	novel_638	-0.00340949	0.997626	0.997626
	bta-miR-2402	3.67863	0.216853	NA
	novel_345	3.57968	0.228724	NA
	novel_356	3.5036	0.239814	NA
	bta-miR-11992	3.45248	0.246833	NA
	bta-miR-2285c	3.31454	0.26649	NA
	novel_366	3.05155	0.306896	NA
	bta-miR-2469	3.02582	0.311056	NA
	bta-miR-1843	2.97241	0.319812	NA
	novel_298	2.91476	0.329441	NA
	bta-miR-2463	2.91148	0.329993	NA
	bta-miR-2285b	2.89132	0.33341	NA
	bta-miR-380-5p	2.83637	0.342831	NA
	bta-miR-2441	2.76819	0.354757	NA
	bta-miR-2308	2.75415	0.357246	NA
	bta-miR-6533	2.75415	0.357246	NA
	bta-miR-2285n	2.74631	0.179112	NA
	bta-miR-11989	2.72069	0.363219	NA
	bta-miR-2885	2.67267	0.370987	NA
	novel_383	2.59212	0.386744	NA
	bta-miR-2401	2.54272	0.396024	NA
	novel_548	2.54174	0.395226	NA
	bta-miR-2285cb	2.47363	0.409223	NA
	bta-miR-2285bw	2.4571	0.412418	NA
	novel_384	2.43378	0.416952	NA
	bta-miR-2285j	2.41779	0.347613	NA
	bta-miR-2403	2.37578	0.428355	NA
	bta-miR-2409	2.31409	0.440676	NA
	novel_178	2.29155	0.444104	NA
	bta-miR-2432	2.2877	0.446005	NA
	bta-miR-2454-5p	2.28446	0.44463	NA
	novel_302	2.26344	0.450939	NA
	bta-miR-12008	2.24079	0.452486	NA
	bta-miR-760-5p	2.21158	0.461584	NA
	bta-miR-2285x	2.17899	0.468345	NA
	bta-miR-2344	2.13435	0.477691	NA
	novel_516	2.07554	0.490152	NA
	bta-miR-2404	2.04247	0.497234	NA
	bta-miR-2285w	2.0279	0.500371	NA
	bta-miR-2338	2.00305	0.505745	NA
	novel_918	1.99968	0.506477	NA
	novel_195	1.98737	0.509152	NA
	bta-miR-2457	1.98317	0.507746	NA
	novel_1000	1.96525	0.513977	NA
	novel_398	1.92692	0.522377	NA
	bta-miR-2285by	1.90397	0.485325	NA
	bta-miR-10181-5p	1.89994	0.528319	NA
	bta-miR-380-3p	1.86248	0.536625	NA
	novel_375	1.84507	0.540507	NA
	bta-miR-2329-5p	1.8416	0.536135	NA
	novel_702	1.83956	0.540469	NA
	bta-miR-6532	1.8235	0.545335	NA
	bta-miR-449a	1.75664	0.557238	NA
	bta-miR-2389	1.69468	0.57223	NA
	novel_458	1.68844	0.574806	NA
	bta-miR-7858	1.68717	0.576314	NA
	bta-miR-323b-3p	1.68061	0.573268	NA
	bta-miR-2446	1.67494	0.579131	NA
	bta-miR-2285v	1.67368	0.574155	NA
	bta-miR-2285al-5p	1.6259	0.590489	NA
	bta-miR-3141	1.60068	0.596368	NA
	bta-miR-208a	1.59421	0.597879	NA
	bta-miR-2284r	1.59421	0.597879	NA
	bta-miR-18b	1.58046	0.601099	NA
	bta-miR-10182-3p	1.52477	0.614209	NA
	bta-miR-1224	1.43192	0.635099	NA
	bta-miR-2285cs	1.41249	0.6387	NA
	bta-miR-202	1.40865	0.641885	NA
	bta-miR-7863	1.40849	0.63847	NA
	bta-miR-2285ca	1.40602	0.642518	NA
	bta-miR-2417	1.35956	0.653711	NA
	novel_999	1.28644	0.668149	NA
	novel_890	1.25503	0.67703	NA
	bta-miR-2464-5p	1.22968	0.685252	NA
	bta-miR-2466-5p	1.2128	0.689386	NA
	novel_206	1.21215	0.683818	NA
	novel_842	1.16896	0.485339	NA
	bta-miR-2378	1.14843	0.705201	NA
	bta-miR-2285cf	1.14395	0.704503	NA
	novel_612	1.0929	0.718935	NA
	novel_381	1.09051	0.719528	NA
	bta-miR-873	1.06713	0.725338	NA
	bta-miR-656	1.05686	0.727239	NA
	bta-miR-12001	1.01981	0.733653	NA
	bta-miR-7861	1.00764	0.74016	NA
	bta-miR-2410	0.99983	0.717999	NA
	bta-miR-2285bs	0.997135	0.740368	NA
	bta-miR-2285bp	0.992318	0.743984	NA
	bta-miR-2329-3p	0.992318	0.743984	NA
	bta-miR-2355-3p	0.992318	0.743984	NA
	bta-miR-2370-3p	0.992318	0.743984	NA
	bta-miR-2285bf	0.989655	0.742266	NA
	novel_761	0.954354	0.751239	NA
	bta-miR-2285db	0.889965	0.7693	NA
	bta-miR-592	0.874298	0.77362	NA
	novel_290	0.832442	0.784197	NA
	bta-miR-503-5p	0.801298	0.791848	NA
	bta-miR-2285bo	0.766382	0.621584	NA
	bta-miR-12050	0.735157	0.808927	NA
	bta-miR-2285ay	0.735157	0.808927	NA
	bta-miR-2285bu	0.735157	0.808927	NA
	bta-miR-2289	0.735157	0.808927	NA
	bta-miR-2431-5p	0.735157	0.808927	NA
	bta-miR-412	0.735157	0.808927	NA
	bta-miR-1298	0.735157	0.808927	NA
	bta-miR-2285bc	0.735157	0.808927	NA
	bta-miR-483	0.687045	0.821104	NA
	bta-miR-2285an	0.64862	0.831082	NA
	bta-miR-2285cl	0.64862	0.831082	NA
	bta-miR-4680	0.64862	0.831082	NA
	bta-miR-2484	0.469657	0.87708	NA
	bta-miR-2285at	0.459216	0.870943	NA
	novel_807	0.455216	0.767309	NA
	novel_190	0.434067	0.851777	NA
	bta-miR-2346	0.430514	0.886353	NA
	bta-miR-12020	0.392303	0.897369	NA
	bta-miR-12057	0.392303	0.897369	NA
	bta-miR-1277	0.392303	0.897369	NA
	bta-miR-1388-3p	0.392303	0.897369	NA
	bta-miR-2284u	0.392303	0.897369	NA
	bta-miR-2285ab	0.392303	0.897369	NA
	bta-miR-2415-5p	0.392303	0.897369	NA
	bta-miR-299	0.392303	0.897369	NA
	bta-miR-299-2	0.392303	0.897369	NA
	bta-miR-34b	0.392303	0.897369	NA
	bta-miR-497	0.392303	0.897369	NA
	bta-miR-6527	0.392303	0.897369	NA
	novel_539	0.392303	0.897369	NA
	novel_553	0.392303	0.897369	NA
	novel_727	0.392303	0.897369	NA
	bta-miR-2458	0.373449	0.89983	NA
	bta-miR-2285cw	0.328025	0.914092	NA
	bta-miR-2382-3p	0.327555	0.91416	NA
	bta-miR-2400	0.225795	0.940655	NA
	novel_578	0.204527	0.904711	NA
	bta-miR-362-3p	0.180782	0.951584	NA
	bta-miR-2299-5p	0.150798	0.960326	NA
	bta-miR-2285cp	0.0717085	0.98119	NA
	bta-miR-12045	0.071707	0.98119	NA
	bta-miR-2285bd	0.071707	0.98119	NA
	bta-miR-2320-5p	0.071707	0.98119	NA
	bta-miR-8549	0.071707	0.98119	NA
	bta-miR-10180-3p	0.071707	0.98119	NA
	bta-miR-12034	0.071707	0.98119	NA
	bta-miR-187	0.071707	0.98119	NA
	bta-miR-2285ah-5p	0.071707	0.98119	NA
	bta-miR-2285ap	0.071707	0.98119	NA
	bta-miR-2285de	0.071707	0.98119	NA
	bta-miR-2285r	0.071707	0.98119	NA
	bta-miR-2349	0.071707	0.98119	NA
	bta-miR-2367-3p	0.071707	0.98119	NA
	bta-miR-6528	0.071707	0.98119	NA
	bta-miR-665	0.071707	0.98119	NA
	novel_392	0.071707	0.98119	NA
	novel_438	0.071707	0.98119	NA
	novel_508	0.071707	0.98119	NA
	bta-miR-2285bl	0.071707	0.98119	NA
	bta-miR-2285co	0.071707	0.98119	NA
	bta-miR-320b	0.071707	0.98119	NA
	novel_427	0.071707	0.98119	NA
	novel_695	0.071707	0.98119	NA
	novel_733	0.071707	0.98119	NA
	novel_891	0.0686385	0.981496	NA
	bta-miR-133c	0	1	NA
	bta-miR-216b	0	1	NA
	bta-miR-219-5p	0	1	NA
	bta-miR-219b-3p	0	1	NA
	bta-miR-2285ax	0	1	NA
	bta-miR-2285bv	0	1	NA
	bta-miR-2285ci	0	1	NA
	bta-miR-2328-3p	0	1	NA
	bta-miR-2424	0	1	NA
	bta-miR-2453	0	1	NA
	bta-miR-6531	0	1	NA
	bta-miR-655	0	1	NA
	novel_1003	0	1	NA
	novel_1005	0	1	NA
	novel_1006	0	1	NA
	novel_1007	0	1	NA
	novel_1013	0	1	NA
	novel_1015	0	1	NA
	novel_1016	0	1	NA
	novel_1018	0	1	NA
	novel_1020	0	1	NA
	novel_171	0	1	NA
	novel_213	0	1	NA
	novel_229	0	1	NA
	novel_234	0	1	NA
	novel_237	0	1	NA
	novel_243	0	1	NA
	novel_246	0	1	NA
	novel_262	0	1	NA
	novel_279	0	1	NA
	novel_297	0	1	NA
	novel_301	0	1	NA
	novel_312	0	1	NA
	novel_318	0	1	NA
	novel_328	0	1	NA
	novel_334	0	1	NA
	novel_341	0	1	NA
	novel_346	0	1	NA
	novel_350	0	1	NA
	novel_355	0	1	NA
	novel_364	0	1	NA
	novel_372	0	1	NA
	novel_393	0	1	NA
	novel_399	0	1	NA
	novel_402	0	1	NA
	novel_405	0	1	NA
	novel_409	0	1	NA
	novel_428	0	1	NA
	novel_447	0	1	NA
	novel_462	0	1	NA
	novel_469	0	1	NA
	novel_478	0	1	NA
	novel_490	0	1	NA
	novel_493	0	1	NA
	novel_496	0	1	NA
	novel_497	0	1	NA
	novel_510	0	1	NA
	novel_524	0	1	NA
	novel_527	0	1	NA
	novel_531	0	1	NA
	novel_533	0	1	NA
	novel_538	0	1	NA
	novel_542	0	1	NA
	novel_557	0	1	NA
	novel_559	0	1	NA
	novel_563	0	1	NA
	novel_584	0	1	NA
	novel_586	0	1	NA
	novel_588	0	1	NA
	novel_594	0	1	NA
	novel_595	0	1	NA
	novel_596	0	1	NA
	novel_599	0	1	NA
	novel_601	0	1	NA
	novel_603	0	1	NA
	novel_614	0	1	NA
	novel_616	0	1	NA
	novel_621	0	1	NA
	novel_623	0	1	NA
	novel_632	0	1	NA
	novel_636	0	1	NA
	novel_637	0	1	NA
	novel_643	0	1	NA
	novel_647	0	1	NA
	novel_648	0	1	NA
	novel_650	0	1	NA
	novel_653	0	1	NA
	novel_657	0	1	NA
	novel_659	0	1	NA
	novel_660	0	1	NA
	novel_661	0	1	NA
	novel_667	0	1	NA
	novel_668	0	1	NA
	novel_670	0	1	NA
	novel_674	0	1	NA
	novel_676	0	1	NA
	novel_678	0	1	NA
	novel_685	0	1	NA
	novel_688	0	1	NA
	novel_689	0	1	NA
	novel_690	0	1	NA
	novel_693	0	1	NA
	novel_694	0	1	NA
	novel_696	0	1	NA
	novel_705	0	1	NA
	novel_708	0	1	NA
	novel_709	0	1	NA
	novel_710	0	1	NA
	novel_716	0	1	NA
	novel_718	0	1	NA
	novel_720	0	1	NA
	novel_726	0	1	NA
	novel_732	0	1	NA
	novel_734	0	1	NA
	novel_735	0	1	NA
	novel_741	0	1	NA
	novel_745	0	1	NA
	novel_747	0	1	NA
	novel_752	0	1	NA
	novel_753	0	1	NA
	novel_754	0	1	NA
	novel_758	0	1	NA
	novel_762	0	1	NA
	novel_764	0	1	NA
	novel_767	0	1	NA
	novel_769	0	1	NA
	novel_771	0	1	NA
	novel_776	0	1	NA
	novel_777	0	1	NA
	novel_780	0	1	NA
	novel_781	0	1	NA
	novel_782	0	1	NA
	novel_786	0	1	NA
	novel_789	0	1	NA
	novel_790	0	1	NA
	novel_791	0	1	NA
	novel_792	0	1	NA
	novel_795	0	1	NA
	novel_798	0	1	NA
	novel_802	0	1	NA
	novel_805	0	1	NA
	novel_808	0	1	NA
	novel_810	0	1	NA
	novel_813	0	1	NA
	novel_819	0	1	NA
	novel_822	0	1	NA
	novel_824	0	1	NA
	novel_825	0	1	NA
	novel_826	0	1	NA
	novel_828	0	1	NA
	novel_829	0	1	NA
	novel_830	0	1	NA
	novel_833	0	1	NA
	novel_834	0	1	NA
	novel_837	0	1	NA
	novel_840	0	1	NA
	novel_846	0	1	NA
	novel_851	0	1	NA
	novel_855	0	1	NA
	novel_859	0	1	NA
	novel_868	0	1	NA
	novel_870	0	1	NA
	novel_872	0	1	NA
	novel_874	0	1	NA
	novel_875	0	1	NA
	novel_877	0	1	NA
	novel_878	0	1	NA
	novel_887	0	1	NA
	novel_888	0	1	NA
	novel_892	0	1	NA
	novel_893	0	1	NA
	novel_895	0	1	NA
	novel_897	0	1	NA
	novel_898	0	1	NA
	novel_901	0	1	NA
	novel_904	0	1	NA
	novel_908	0	1	NA
	novel_910	0	1	NA
	novel_916	0	1	NA
	novel_917	0	1	NA
	novel_920	0	1	NA
	novel_927	0	1	NA
	novel_930	0	1	NA
	novel_938	0	1	NA
	novel_940	0	1	NA
	novel_942	0	1	NA
	novel_945	0	1	NA
	novel_947	0	1	NA
	novel_949	0	1	NA
	novel_950	0	1	NA
	novel_954	0	1	NA
	novel_958	0	1	NA
	novel_960	0	1	NA
	novel_961	0	1	NA
	novel_963	0	1	NA
	novel_968	0	1	NA
	novel_969	0	1	NA
	novel_971	0	1	NA
	novel_975	0	1	NA
	novel_976	0	1	NA
	novel_978	0	1	NA
	novel_980	0	1	NA
	novel_983	0	1	NA
	novel_984	0	1	NA
	novel_985	0	1	NA
	novel_989	0	1	NA
	novel_992	0	1	NA
	novel_993	0	1	NA
	novel_996	0	1	NA
	novel_997	0	1	NA
	bta-miR-2285br	-0.0410653	0.988762	NA
	bta-miR-2284aa	-0.0946828	0.974854	NA
	bta-miR-2285y	-0.0946828	0.974854	NA
	bta-miR-2397-3p	-0.248886	0.93478	NA
	bta-miR-488	-0.248887	0.93478	NA
	novel_192	-0.248887	0.93478	NA
	novel_995	-0.248887	0.93478	NA
	bta-miR-12024	-0.248887	0.93478	NA
	bta-miR-2284d	-0.248887	0.93478	NA
	bta-miR-2284m	-0.248887	0.93478	NA
	bta-miR-133b	-0.251842	0.933952	NA
	bta-miR-2903	-0.271844	0.916648	NA
	bta-miR-2284z	-0.294159	0.921813	NA
	bta-miR-130a	-0.459919	0.868178	NA
	bta-miR-3120	-0.520184	0.864155	NA
	bta-miR-137	-0.569482	0.851471	NA
	bta-miR-29e	-0.569482	0.851471	NA
	novel_271	-0.569482	0.851471	NA
	bta-miR-11980	-0.569483	0.851471	NA
	bta-miR-12033	-0.569483	0.851471	NA
	bta-miR-12035	-0.569483	0.851471	NA
	bta-miR-1251	-0.569483	0.851471	NA
	bta-miR-216a	-0.569483	0.851471	NA
	bta-miR-2284k	-0.569483	0.851471	NA
	bta-miR-2285dk	-0.569483	0.851471	NA
	bta-miR-2332	-0.569483	0.851471	NA
	bta-miR-301b	-0.569483	0.851471	NA
	bta-miR-3601	-0.569483	0.851471	NA
	bta-miR-371	-0.569483	0.851471	NA
	bta-miR-376c	-0.569483	0.851471	NA
	bta-miR-377	-0.569483	0.851471	NA
	bta-miR-4449	-0.569483	0.851471	NA
	bta-miR-542-5p	-0.569483	0.851471	NA
	novel_179	-0.569483	0.851471	NA
	novel_240	-0.569483	0.851471	NA
	novel_265	-0.569483	0.851471	NA
	novel_316	-0.569483	0.851471	NA
	novel_407	-0.569483	0.851471	NA
	novel_422	-0.569483	0.851471	NA
	novel_526	-0.569483	0.851471	NA
	novel_577	-0.569483	0.851471	NA
	novel_611	-0.569483	0.851471	NA
	novel_699	-0.569483	0.851471	NA
	novel_823	-0.569483	0.851471	NA
	novel_933	-0.569483	0.851471	NA
	novel_977	-0.569483	0.851471	NA
	novel_867	-0.682329	0.819399	NA
	bta-miR-2285cr	-0.768139	0.799421	NA
	novel_1001	-0.84078	0.78214	NA
	bta-miR-153	-0.890078	0.769789	NA
	bta-miR-2416	-0.890078	0.769789	NA
	novel_174	-0.890078	0.769789	NA
	novel_367	-0.890078	0.769789	NA
	novel_423	-0.890078	0.769789	NA
	novel_582	-0.890078	0.769789	NA
	novel_772	-0.890078	0.769789	NA
	novel_788	-0.890078	0.769789	NA
	bta-miR-11994	-0.890078	0.769789	NA
	bta-miR-11998	-0.890078	0.769789	NA
	bta-miR-2370-5p	-0.890078	0.769789	NA
	novel_413	-0.890078	0.769789	NA
	novel_871	-0.890078	0.769789	NA
	bta-miR-2285ar	-0.915292	0.763356	NA
	bta-miR-503-3p	-0.915292	0.763356	NA
	bta-miR-2285ac	-0.991151	0.743926	NA
	novel_105	-1.0081	0.737492	NA
	bta-miR-3432b	-1.09227	0.717877	NA
	novel_421	-1.12025	0.71176	NA
	bta-miR-10172-3p	-1.19242	0.694905	NA
	bta-miR-2285ao	-1.19694	0.692875	NA
	bta-miR-2438	-1.23131	0.681452	NA
	novel_180	-1.23589	0.684351	NA
	bta-miR-2475	-1.23589	0.684351	NA
	novel_440	-1.23589	0.684351	NA
	novel_480	-1.23589	0.684351	NA
	novel_711	-1.23589	0.684351	NA
	novel_729	-1.23589	0.684351	NA
	bta-miR-142-3p	-1.28545	0.66946	NA
	novel_433	-1.32777	0.662176	NA
	novel_487	-1.43769	0.627096	NA
	novel_535	-1.45705	0.631393	NA
	bta-miR-615	-1.47431	0.622091	NA
	novel_352	-1.48444	0.624947	NA
	bta-miR-2285bt	-1.48572	0.58558	NA
	novel_503	-1.48954	0.623749	NA
	novel_839	-1.50252	0.620708	NA
	bta-miR-3064	-1.52201	0.615503	NA
	bta-miR-190b	-1.54849	0.602618	NA
	bta-miR-10183-5p	-1.5584	0.605861	NA
	bta-miR-12016	-1.63234	0.590591	NA
	bta-miR-2285ad	-1.63234	0.590591	NA
	novel_477	-1.64427	0.587853	NA
	novel_170	-1.64498	0.586917	NA
	bta-miR-2897	-1.67534	0.580745	NA
	bta-miR-378b	-1.74182	0.534581	NA
	bta-miR-2428	-1.74753	0.560514	NA
	novel_360	-1.79661	0.553386	NA
	novel_414	-1.81036	0.550321	NA
	novel_286	-1.81709	0.546251	NA
	novel_221	-1.84261	0.543171	NA
	bta-miR-2285h	-1.98503	0.509077	NA
	bta-miR-12009	-2.00198	0.508338	NA
	novel_691	-2.04331	0.496484	NA
	bta-miR-10173-5p	-2.05513	0.496918	NA
	bta-miR-2285ck	-2.05513	0.496918	NA
	bta-miR-2364	-2.05513	0.496918	NA
	novel_292	-2.07188	0.493332	NA
	novel_306	-2.07378	0.492927	NA
	bta-miR-2285cj	-2.09756	0.486294	NA
	novel_935	-2.16903	0.4728	NA
	novel_315	-2.18983	0.468465	NA
	bta-miR-149-3p	-2.23022	0.460108	NA
	bta-miR-2388-3p	-2.27645	0.450633	NA
	bta-miR-2285bb	-2.28667	0.444427	NA
	novel_429	-2.31347	0.443102	NA
	novel_684	-2.31347	0.443102	NA
	bta-miR-1584-3p	-2.32673	0.440421	NA
	novel_896	-2.32673	0.440421	NA
	bta-miR-1777b	-2.32733	0.394608	NA
	novel_1017	-2.42571	0.420704	NA
	novel_845	-2.42571	0.420704	NA
	novel_267	-2.46992	0.412062	NA
	bta-miR-2396	-2.47632	0.410822	NA
	bta-miR-539	-2.47632	0.410822	NA
	novel_652	-2.54451	0.397724	NA
	novel_484	-2.56092	0.39461	NA
	bta-miR-582	-2.57528	0.264585	NA
	novel_882	-2.63371	0.380972	NA
	novel_944	-2.63371	0.380972	NA
	novel_183	-2.64596	0.378706	NA
	bta-miR-376a	-2.65613	0.376831	NA
	novel_1014	-2.66774	0.374698	NA
	novel_579	-2.6845	0.371628	NA
	novel_686	-2.7848	0.353598	NA
	novel_432	-2.8689	0.338911	NA
	novel_319	-2.8732	0.338169	NA
	novel_743	-2.91772	0.330566	NA
	bta-miR-2483-3p	-3.21543	0.281693	NA
	novel_806	-3.3054	0.269067	NA
	novel_756	-3.40831	0.253385	NA
	novel_598	-3.48871	0.242918	NA
	bta-miR-134	-3.49737	0.188397	NA
	novel_499	-3.53603	0.236469	NA
	bta-miR-433	-3.57583	0.172135	NA
	novel_748	-3.60856	0.226822	NA
	bta-miR-2324	-3.66314	0.219751	NA
	novel_305	-3.76621	0.206835	NA
	novel_515	-3.76687	0.206754	NA
	novel_550	-3.77312	0.205989	NA
	bta-miR-211	-3.80394	0.202248	NA
	bta-miR-302d	-3.91206	0.189519	NA
	novel_593	-3.95269	0.184891	NA
