# Supplementary material for: Characterisation and Comparative Evaluation of miRNA Contained in Small Extracellular Vesicles Isolated From Bovine Milk and Whey
Source: J Extracell Biol. 2026 Jun 30;5(7):e70165. doi: 10.1002/jex2.70165 (PMC13317565; doi:10.1002/jex2.70165)
Supplement: Supplementary file 4 — Supporting Information: jex270165‐sup‐0004‐TableS4.xlsx [file JEX2-5-e70165-s002.xlsx]

## Sheet: Table S4
	Supplementary Table 4. KEGG pathway enrichment analysis of predicted target genes of differentially expressed miRNAs in milk-EVs compared with whey-EVs
	Pathway	Total	Expected	Hits	Pval	FDR
	Rheumatoid arthritis	97	3.99	16	1.78e-06	0.000441
	Pertussis	77	3.17	13	1.29e-05	0.0016
	Ras signaling pathway	237	9.75	23	0.000107	0.00885
	Malaria	53	2.18	9	0.00027	0.0167
	Legionellosis	57	2.35	9	0.000475	0.0236
	Cytokine-cytokine receptor interaction	240	9.88	21	0.000859	0.0355
	Synaptic vesicle cycle	65	2.67	9	0.00126	0.0409
	NF-kappa B signaling pathway	92	3.79	11	0.00132	0.0409
	Salmonella infection	83	3.42	10	0.00204	0.055
	SNARE interactions in vesicular transport	34	1.4	6	0.00235	0.055
	Chagas disease (American trypanosomiasis)	114	4.69	12	0.00244	0.055
	Vasopressin-regulated water reabsorption	48	1.98	7	0.00322	0.0665
	African trypanosomiasis	37	1.52	6	0.00366	0.0668
	Pathways in cancer	402	16.5	28	0.00422	0.0668
	Toll-like receptor signaling pathway	107	4.4	11	0.00439	0.0668
	Chemokine signaling pathway	188	7.74	16	0.00456	0.0668
	Toxoplasmosis	123	5.06	12	0.00458	0.0668
	Influenza A	179	7.37	15	0.00683	0.0941
	Rap1 signaling pathway	216	8.89	17	0.00765	0.0999
	Inflammatory bowel disease (IBD)	71	2.92	8	0.00838	0.104
	Leishmaniasis	73	3	8	0.00987	0.117
	Sphingolipid metabolism	49	2.02	6	0.0146	0.165
	Glycerolipid metabolism	64	2.63	7	0.0155	0.167
	Phospholipase D signaling pathway	145	5.97	12	0.0162	0.167
	Phagosome	164	6.75	13	0.0175	0.172
	Glycerophospholipid metabolism	97	3.99	9	0.018	0.172
	MAPK signaling pathway	258	10.6	18	0.0197	0.181
	Choline metabolism in cancer	100	4.11	9	0.0216	0.187
	Peroxisome	85	3.5	8	0.0232	0.187
	Endocytosis	263	10.8	18	0.0233	0.187
	alpha-Linolenic acid metabolism	27	1.11	4	0.0234	0.187
	Transcriptional misregulation in cancer	174	7.16	13	0.027	0.209
	Collecting duct acid secretion	29	1.19	4	0.0297	0.223
	Regulation of actin cytoskeleton	215	8.85	15	0.0316	0.23
	Bacterial invasion of epithelial cells	77	3.17	7	0.0384	0.272
	Staphylococcus aureus infection	62	2.55	6	0.0413	0.284
	Jak-STAT signaling pathway	167	6.87	12	0.0424	0.284
	N-Glycan biosynthesis	49	2.02	5	0.0497	0.324
	Natural killer cell mediated cytotoxicity	118	4.86	9	0.0538	0.328
	Leukocyte transendothelial migration	118	4.86	9	0.0538	0.328
	Epstein-Barr virus infection	193	7.94	13	0.0548	0.328
	Osteoclast differentiation	137	5.64	10	0.0556	0.328
	Proximal tubule bicarbonate reclamation	22	0.905	3	0.0596	0.339
	Amoebiasis	121	4.98	9	0.0612	0.339
	NOD-like receptor signaling pathway	52	2.14	5	0.0615	0.339
	Proteoglycans in cancer	202	8.31	13	0.073	0.394
	Melanoma	72	2.96	6	0.075	0.394
	T cell receptor signaling pathway	108	4.44	8	0.0763	0.394
	Tuberculosis	186	7.65	12	0.0816	0.404
	Arachidonic acid metabolism	74	3.04	6	0.0833	0.404
	Intestinal immune network for IgA production	57	2.35	5	0.0842	0.404
	Synthesis and degradation of ketone bodies	12	0.494	2	0.0849	0.404
	TNF signaling pathway	111	4.57	8	0.0864	0.404
	Insulin resistance	112	4.61	8	0.0899	0.413
	Prolactin signaling pathway	76	3.13	6	0.0919	0.414
	Fatty acid biosynthesis	13	0.535	2	0.0977	0.425
	Folate biosynthesis	13	0.535	2	0.0977	0.425
	Hepatitis C	134	5.51	9	0.1	0.428
	Phototransduction	28	1.15	3	0.106	0.446
	Fat digestion and absorption	45	1.85	4	0.113	0.459
	Phosphatidylinositol signaling system	99	4.07	7	0.113	0.459
	Butanoate metabolism	29	1.19	3	0.115	0.46
	Citrate cycle (TCA cycle)	30	1.23	3	0.124	0.485
	Metabolic pathways	1260	52.1	60	0.126	0.485
	Ether lipid metabolism	47	1.93	4	0.127	0.485
	Sphingolipid signaling pathway	122	5.02	8	0.129	0.485
	Fatty acid metabolism	48	1.98	4	0.134	0.489
	Type II diabetes mellitus	48	1.98	4	0.134	0.489
	Mineral absorption	49	2.02	4	0.141	0.507
	Fructose and mannose metabolism	32	1.32	3	0.143	0.507
	HTLV-I infection	271	11.2	15	0.149	0.52
	Bile secretion	69	2.84	5	0.154	0.53
	Valine leucine and isoleucine degradation	51	2.1	4	0.157	0.533
	Adipocytokine signaling pathway	70	2.88	5	0.16	0.536
	Glycosphingolipid biosynthesis - globo series	18	0.741	2	0.168	0.556
	Inositol phosphate metabolism	72	2.96	5	0.174	0.56
	p53 signaling pathway	72	2.96	5	0.174	0.56
	Pantothenate and CoA biosynthesis	19	0.782	2	0.183	0.582
	Basal cell carcinoma	56	2.3	4	0.198	0.599
	Acute myeloid leukemia	56	2.3	4	0.198	0.599
	Arginine biosynthesis	20	0.823	2	0.198	0.599
	Glycosaminoglycan biosynthesis - chondroitin sulfate / dermatan sulfate	20	0.823	2	0.198	0.599
	RNA degradation	77	3.17	5	0.21	0.627
	Aldosterone-regulated sodium reabsorption	39	1.6	3	0.215	0.635
	Measles	141	5.8	8	0.224	0.645
	Bladder cancer	40	1.65	3	0.226	0.645
	Non-alcoholic fatty liver disease (NAFLD)	163	6.71	9	0.228	0.645
	HIF-1 signaling pathway	100	4.11	6	0.229	0.645
	mTOR signaling pathway	61	2.51	4	0.242	0.674
	Fatty acid degradation	42	1.73	3	0.248	0.683
	Cytosolic DNA-sensing pathway	62	2.55	4	0.251	0.684
	Biosynthesis of unsaturated fatty acids	24	0.988	2	0.259	0.693
	Endocrine and other factor-regulated calcium reabsorption	43	1.77	3	0.26	0.693
	Apoptosis	84	3.46	5	0.264	0.697
	Lysosome	127	5.23	7	0.268	0.699
	Hepatitis B	150	6.17	8	0.276	0.699
	PI3K-Akt signaling pathway	351	14.4	17	0.277	0.699
	Glioma	65	2.67	4	0.278	0.699
	Fc gamma R-mediated phagocytosis	86	3.54	5	0.279	0.699
	Renin-angiotensin system	26	1.07	2	0.29	0.719
	Small cell lung cancer	88	3.62	5	0.296	0.727
	Adherens junction	68	2.8	4	0.306	0.744
	Arrhythmogenic right ventricular cardiomyopathy (ARVC)	69	2.84	4	0.316	0.753
	Notch signaling pathway	48	1.98	3	0.316	0.753
	Thyroid hormone signaling pathway	113	4.65	6	0.321	0.753
	PPAR signaling pathway	70	2.88	4	0.325	0.753
	Ubiquitin mediated proteolysis	136	5.6	7	0.327	0.753
	Amino sugar and nucleotide sugar metabolism	49	2.02	3	0.328	0.753
	Insulin signaling pathway	137	5.64	7	0.334	0.757
	Arginine and proline metabolism	50	2.06	3	0.339	0.757
	Hedgehog signaling pathway	50	2.06	3	0.339	0.757
	Chronic myeloid leukemia	72	2.96	4	0.344	0.761
	Signaling pathways regulating pluripotency of stem cells	139	5.72	7	0.347	0.761
	Other types of O-glycan biosynthesis	30	1.23	2	0.352	0.761
	Focal adhesion	208	8.56	10	0.353	0.761
	Calcium signaling pathway	189	7.78	9	0.375	0.802
	Prion diseases	32	1.32	2	0.382	0.809
	Lysine degradation	54	2.22	3	0.385	0.809
	cGMP-PKG signaling pathway	168	6.91	8	0.388	0.809
	Regulation of lipolysis in adipocytes	55	2.26	3	0.396	0.818
	Axon guidance	125	5.14	6	0.41	0.829
	beta-Alanine metabolism	34	1.4	2	0.411	0.829
	Amyotrophic lateral sclerosis (ALS)	57	2.35	3	0.418	0.829
	Aldosterone synthesis and secretion	80	3.29	4	0.419	0.829
	Hypertrophic cardiomyopathy (HCM)	80	3.29	4	0.419	0.829
	Taurine and hypotaurine metabolism	13	0.535	1	0.421	0.829
	Hippo signaling pathway	152	6.25	7	0.436	0.846
	Alanine aspartate and glutamate metabolism	36	1.48	2	0.44	0.846
	Drug metabolism - other enzymes	36	1.48	2	0.44	0.846
	TGF-beta signaling pathway	83	3.42	4	0.447	0.853
	Linoleic acid metabolism	37	1.52	2	0.454	0.855
	Huntington's disease	204	8.39	9	0.464	0.855
	Pyruvate metabolism	38	1.56	2	0.468	0.855
	Asthma	38	1.56	2	0.468	0.855
	Glycosaminoglycan biosynthesis - keratan sulfate	15	0.617	1	0.468	0.855
	FoxO signaling pathway	133	5.47	6	0.469	0.855
	Dilated cardiomyopathy	86	3.54	4	0.475	0.86
	Central carbon metabolism in cancer	63	2.59	3	0.483	0.864
	Prostate cancer	87	3.58	4	0.484	0.864
	Gap junction	89	3.66	4	0.502	0.881
	Renal cell carcinoma	65	2.67	3	0.504	0.881
	Tight junction	138	5.68	6	0.505	0.881
	Primary bile acid biosynthesis	17	0.699	1	0.511	0.881
	Renin secretion	66	2.72	3	0.515	0.881
	Pancreatic cancer	66	2.72	3	0.515	0.881
	ABC transporters	42	1.73	2	0.521	0.885
	Colorectal cancer	67	2.76	3	0.525	0.886
	Carbohydrate digestion and absorption	43	1.77	2	0.533	0.887
	Graft-versus-host disease	43	1.77	2	0.533	0.887
	Oxidative phosphorylation	143	5.88	6	0.54	0.888
	Fc epsilon RI signaling pathway	69	2.84	3	0.545	0.888
	Herpes simplex infection	194	7.98	8	0.549	0.888
	Pancreatic secretion	96	3.95	4	0.562	0.888
	Tryptophan metabolism	46	1.89	2	0.57	0.888
	Proteasome	46	1.89	2	0.57	0.888
	cAMP signaling pathway	199	8.19	8	0.578	0.888
	B cell receptor signaling pathway	73	3	3	0.583	0.888
	Estrogen signaling pathway	99	4.07	4	0.586	0.888
	Ascorbate and aldarate metabolism	21	0.864	1	0.587	0.888
	Cell cycle	125	5.14	5	0.59	0.888
	Melanogenesis	100	4.11	4	0.594	0.888
	Biosynthesis of amino acids	75	3.09	3	0.602	0.888
	Complement and coagulation cascades	75	3.09	3	0.602	0.888
	Terpenoid backbone biosynthesis	22	0.905	1	0.604	0.888
	Vitamin digestion and absorption	22	0.905	1	0.604	0.888
	Allograft rejection	50	2.06	2	0.616	0.888
	Histidine metabolism	23	0.946	1	0.62	0.888
	Mismatch repair	23	0.946	1	0.62	0.888
	Alzheimer's disease	181	7.45	7	0.621	0.888
	Dopaminergic synapse	130	5.35	5	0.625	0.888
	Cocaine addiction	51	2.1	2	0.627	0.888
	Endometrial cancer	51	2.1	2	0.627	0.888
	RIG-I-like receptor signaling pathway	78	3.21	3	0.629	0.888
	Glycosaminoglycan biosynthesis - heparan sulfate / heparin	24	0.988	1	0.636	0.888
	Protein export	24	0.988	1	0.636	0.888
	Ovarian steroidogenesis	52	2.14	2	0.637	0.888
	Systemic lupus erythematosus	184	7.57	7	0.638	0.888
	Type I diabetes mellitus	53	2.18	2	0.648	0.888
	Glycosylphosphatidylinositol(GPI)-anchor biosynthesis	25	1.03	1	0.651	0.888
	Viral carcinogenesis	239	9.83	9	0.656	0.888
	Dorso-ventral axis formation	26	1.07	1	0.665	0.888
	Maturity onset diabetes of the young	26	1.07	1	0.665	0.888
	Carbon metabolism	110	4.53	4	0.669	0.888
	Salivary secretion	83	3.42	3	0.67	0.888
	Cholinergic synapse	111	4.57	4	0.676	0.888
	Non-small cell lung cancer	56	2.3	2	0.677	0.888
	Glyoxylate and dicarboxylate metabolism	27	1.11	1	0.679	0.888
	Wnt signaling pathway	139	5.72	5	0.683	0.888
	Glycosphingolipid biosynthesis - lacto and neolacto series	28	1.15	1	0.692	0.888
	Ribosome biogenesis in eukaryotes	86	3.54	3	0.694	0.888
	MicroRNAs in cancer	248	10.2	9	0.699	0.888
	ErbB signaling pathway	87	3.58	3	0.701	0.888
	ECM-receptor interaction	87	3.58	3	0.701	0.888
	GABAergic synapse	87	3.58	3	0.701	0.888
	Glutamatergic synapse	115	4.73	4	0.703	0.888
	Pentose and glucuronate interconversions	29	1.19	1	0.705	0.888
	Progesterone-mediated oocyte maturation	88	3.62	3	0.708	0.888
	Neuroactive ligand-receptor interaction	303	12.5	11	0.709	0.888
	RNA polymerase	30	1.23	1	0.717	0.894
	Thyroid cancer	31	1.28	1	0.729	0.902
	Vascular smooth muscle contraction	120	4.94	4	0.734	0.902
	Hematopoietic cell lineage	92	3.79	3	0.737	0.902
	Mucin type O-Glycan biosynthesis	32	1.32	1	0.74	0.902
	Morphine addiction	93	3.83	3	0.743	0.902
	AMPK signaling pathway	122	5.02	4	0.746	0.902
	Oxytocin signaling pathway	153	6.3	5	0.761	0.916
	Circadian entrainment	98	4.03	3	0.775	0.921
	Cell adhesion molecules (CAMs)	156	6.42	5	0.776	0.921
	DNA replication	36	1.48	1	0.78	0.921
	Primary immunodeficiency	36	1.48	1	0.78	0.921
	Spliceosome	130	5.35	4	0.789	0.924
	Thyroid hormone synthesis	70	2.88	2	0.79	0.924
	Viral myocarditis	71	2.92	2	0.796	0.925
	Regulation of autophagy	38	1.56	1	0.798	0.925
	Gastric acid secretion	72	2.96	2	0.803	0.926
	Retrograde endocannabinoid signaling	104	4.28	3	0.808	0.927
	Alcoholism	221	9.09	7	0.811	0.927
	Antigen processing and presentation	76	3.13	2	0.827	0.94
	Glycine serine and threonine metabolism	42	1.73	1	0.83	0.94
	Protein processing in endoplasmic reticulum	170	6.99	5	0.835	0.941
	Basal transcription factors	44	1.81	1	0.843	0.946
	Nucleotide excision repair	45	1.85	1	0.85	0.95
	Purine metabolism	177	7.28	5	0.86	0.95
	Adrenergic signaling in cardiomyocytes	147	6.05	4	0.861	0.95
	Serotonergic synapse	116	4.77	3	0.862	0.95
	Parkinson's disease	154	6.34	4	0.884	0.967
	Neurotrophin signaling pathway	124	5.1	3	0.891	0.967
	Fanconi anemia pathway	53	2.18	1	0.893	0.967
	Glutathione metabolism	54	2.22	1	0.897	0.967
	Platelet activation	127	5.23	3	0.9	0.967
	mRNA surveillance pathway	93	3.83	2	0.901	0.967
	Retinol metabolism	57	2.35	1	0.91	0.968
	Glucagon signaling pathway	96	3.95	2	0.911	0.968
	VEGF signaling pathway	59	2.43	1	0.917	0.968
	Long-term depression	59	2.43	1	0.917	0.968
	Pyrimidine metabolism	102	4.2	2	0.927	0.97
	Autoimmune thyroid disease	63	2.59	1	0.93	0.97
	Glycolysis / Gluconeogenesis	64	2.63	1	0.933	0.97
	Inflammatory mediator regulation of TRP channels	106	4.36	2	0.937	0.97
	Aminoacyl-tRNA biosynthesis	68	2.8	1	0.943	0.97
	Amphetamine addiction	68	2.8	1	0.943	0.97
	Oocyte meiosis	115	4.73	2	0.954	0.978
	RNA transport	161	6.62	3	0.965	0.98
	Cardiac muscle contraction	81	3.33	1	0.967	0.98
	Insulin secretion	83	3.42	1	0.97	0.98
	Protein digestion and absorption	85	3.5	1	0.972	0.98
	Ribosome	138	5.68	1	0.997	1
	Olfactory transduction	1220	50.4	4	1	1
