# Supplementary material for: Characterisation and Comparative Evaluation of miRNA Contained in Small Extracellular Vesicles Isolated From Bovine Milk and Whey
Source: J Extracell Biol. 2026 Jun 30;5(7):e70165. doi: 10.1002/jex2.70165 (PMC13317565; doi:10.1002/jex2.70165)
Supplement: Supplementary file 5 — Supporting Information: jex270165‐sup‐0005‐TableS5.xlsx [file JEX2-5-e70165-s006.xlsx]

## Sheet: Table S5
	Supplementary Table 5. Differential expression analysis of miRNAs in milk-derived EVs from Farm L versus Farm S. Log2 fold change, p-values, and adjusted p-values are reported for all tested miRNAs; miRNAs with padj < 0.05 were considered significant.
	sRNA	log2FoldChange	pval	padj
	bta-miR-204	-7.29427	9.31e-10	4.43e-07
	bta-miR-34c	3.24889	7.35e-06	0.00174892
	bta-miR-205	-4.90914	2.67e-05	0.00317151
	bta-miR-370	-7.04658	2.2e-05	0.00317151
	novel_50	-2.89515	3.45e-05	0.00328863
	bta-miR-9-5p	-4.42923	0.000233831	0.0185506
	bta-miR-9-3p	-10.2916	0.000350466	0.0238317
	bta-miR-450b	-3.84528	0.000683066	0.0406424
	bta-miR-654	-6.71237	0.000827118	0.0437454
	bta-miR-3432a	1.76195	0.00124673	0.0593443
	bta-miR-142-5p	-3.54247	0.00211088	0.0913434
	bta-miR-2419-5p	-1.40463	0.00271876	0.0995486
	bta-miR-409a	-6.63852	0.00254736	0.0995486
	bta-miR-221	-2.06703	0.00384135	0.130606
	novel_437	6.72649	0.00527006	0.167236
	bta-miR-199b	-3.74062	0.00688544	0.204842
	bta-miR-411c-5p	6.59456	0.00790678	0.22139
	bta-miR-12058	-6.56887	0.00846466	0.223843
	bta-miR-424-3p	3.31305	0.0109641	0.274681
	bta-miR-758	-6.40567	0.0131257	0.312392
	bta-miR-146b	-1.1757	0.0137927	0.312634
	bta-miR-302c	-6.37054	0.0146239	0.316409
	bta-miR-2344	-6.30525	0.0178555	0.339969
	bta-miR-494	-6.30441	0.0171144	0.339969
	novel_962	1.49173	0.0173081	0.339969
	bta-miR-122	1.46956	0.0227311	0.405197
	bta-miR-409b	-1.62592	0.0229839	0.405197
	bta-miR-379	-1.79684	0.0246585	0.419195
	bta-miR-455-5p	-2.58808	0.0269685	0.442656
	bta-miR-2285af	5.7302	0.0301195	0.448028
	bta-miR-2285g	5.7302	0.0301195	0.448028
	bta-miR-6523a	1.48031	0.0296156	0.448028
	bta-let-7e	1.00493	0.031237	0.45057
	bta-miR-532	-0.8426	0.0339019	0.461066
	bta-miR-99b	0.805805	0.0330977	0.461066
	bta-miR-302a	-6.26423	0.0383846	0.480818
	bta-miR-302d	-6.26423	0.0383846	0.480818
	novel_224	-5.94472	0.0374437	0.480818
	bta-let-7b	1.02282	0.0438632	0.494004
	bta-miR-148b	-0.927854	0.043549	0.494004
	bta-miR-2285cb	5.78905	0.0467021	0.494004
	bta-miR-3596	1.02282	0.0438639	0.494004
	bta-miR-656	-5.99076	0.0418141	0.494004
	novel_145	-5.57859	0.0451116	0.494004
	novel_319	-6.15859	0.0463538	0.494004
