# Supplementary material for: Characterisation and Comparative Evaluation of miRNA Contained in Small Extracellular Vesicles Isolated From Bovine Milk and Whey
Source: J Extracell Biol. 2026 Jun 30;5(7):e70165. doi: 10.1002/jex2.70165 (PMC13317565; doi:10.1002/jex2.70165)
Supplement: Supplementary file 6 — Supporting Information: jex270165‐sup‐0006‐TableS6.xlsx [file JEX2-5-e70165-s007.xlsx]

## Sheet: Table S6
	Supplementary Table 6. Differential expression analysis of miRNAs in milk-derived EVs from Farm Z versusFarm L. Log2 fold change, p-values, and adjusted p-values are reported for all tested miRNAs; miRNAs with padj < 0.05 were considered significant.
	sRNA	log2FoldChange	pval	padj
	bta-miR-101	1.17715	0.0283721	0.801767
	bta-miR-11978	-1.98733	0.0311424	0.801767
	bta-miR-11984	-2.37597	0.0490124	0.801767
	bta-miR-12014	-3.97892	0.0357985	0.801767
	bta-miR-12058	7.2875	0.000621079	0.138501
	bta-miR-124a	3.24857	0.0310408	0.801767
	bta-miR-125b	-1.13872	0.0465461	0.801767
	bta-miR-1260b	-1.45577	0.0444254	0.801767
	bta-miR-1307	-1.15001	0.0261016	0.801767
	bta-miR-136	6.35953	0.0133125	0.801767
	bta-miR-142-5p	2.72319	0.037073	0.801767
	bta-miR-16b	1.48521	0.022988	0.801767
	bta-miR-199a-5p	1.71838	0.0427832	0.801767
	bta-miR-199b	3.86821	0.00324357	0.43399
	bta-miR-204	3.84293	0.0401469	0.801767
	bta-miR-21-3p	-5.16658	0.0427682	0.801767
	bta-miR-2284f	5.78576	0.0375764	0.801767
	bta-miR-2285cb	-5.12473	0.0446067	0.801767
	bta-miR-2435	5.77167	0.0388153	0.801767
	bta-miR-27b	1.30893	0.0227189	0.801767
	bta-miR-30f	-1.0128	0.0307331	0.801767
	bta-miR-411a	2.79914	0.00227208	0.380006
	bta-miR-421	2.53804	0.0287068	0.801767
	bta-miR-425-5p	-1.14141	0.0125548	0.801767
	bta-miR-494	6.88179	0.000613904	0.138501
	bta-miR-6522	1.25309	0.0188376	0.801767
	bta-miR-7857-5p	-1.6073	0.0237326	0.801767
	bta-miR-7862	-3.11118	0.0304985	0.801767
	bta-miR-877	-1.47709	0.0250514	0.801767
	bta-miR-9-3p	7.18421	9.8e-05	0.0655942
	novel_142	-6.17658	0.021472	0.801767
	novel_261	-3.34366	0.0301339	0.801767
	novel_309	5.79631	0.0481497	0.801767
	novel_415	-5.58548	0.00682288	0.651484
	novel_476	-6.58643	0.00779054	0.651484
	novel_538	-6.27233	0.040655	0.801767
	novel_633	-6.68072	0.0067193	0.651484
	novel_85	-1.43866	0.0378885	0.801767
