# Supplementary material for: Characterisation and Comparative Evaluation of miRNA Contained in Small Extracellular Vesicles Isolated From Bovine Milk and Whey
Source: J Extracell Biol. 2026 Jun 30;5(7):e70165. doi: 10.1002/jex2.70165 (PMC13317565; doi:10.1002/jex2.70165)
Supplement: Supplementary file 7 — Supporting Information: jex270165‐sup‐0007‐TableS7.xlsx [file JEX2-5-e70165-s009.xlsx]

## Sheet: Table S7
	Supplementary Table 7. Differential expression analysis of miRNAs in milk-derived EVs from Farm Z versus Farm S. Log2 fold change, p-values, and adjusted p-values are reported for all tested miRNAs; miRNAs with padj < 0.05 were considered significant.
	sRNA	log2FoldChange	pval	padj
	bta-let-7b	1.48448	0.00141984	0.0713131
	bta-let-7c	1.48649	0.00393574	0.0988308
	bta-miR-101	1.03505	0.0449622	0.37313
	bta-miR-11973	-2.34055	0.0495305	0.37313
	bta-miR-11978	-2.19313	0.0247352	0.294219
	bta-miR-11981	1.41444	0.0312555	0.345013
	bta-miR-11992	5.20869	0.048943	0.37313
	bta-miR-12014	-4.09825	0.0319077	0.345013
	bta-miR-122	2.34638	0.0016228	0.0733507
	bta-miR-124a	8.33177	2.40416e-06	0.000543339
	bta-miR-136	6.35158	0.0158202	0.210316
	bta-miR-149-5p	-1.47613	0.0146353	0.210316
	bta-miR-17-3p	4.63204	0.0485447	0.37313
	bta-miR-182	1.55035	0.0153066	0.210316
	bta-miR-183	1.02087	0.0356448	0.350249
	bta-miR-192	0.884153	0.0389933	0.354734
	bta-miR-194	1.09392	0.0128846	0.210316
	bta-miR-194b	1.06887	0.0143857	0.210316
	bta-miR-194b-3p	1.08901	0.0327038	0.345013
	bta-miR-196a	1.22462	0.0392405	0.354734
	bta-miR-19a	5.69324	0.0136274	0.210316
	bta-miR-200a	1.41298	0.0104046	0.202104
	bta-miR-204	-3.48532	0.0037646	0.0988308
	bta-miR-205	-3.59098	0.000183662	0.0166031
	bta-miR-2284f	5.77249	0.0366634	0.352593
	bta-miR-2344	-6.50204	0.0120836	0.210069
	bta-miR-2387	-1.67814	0.00205484	0.0814761
	bta-miR-2419-5p	-1.47236	0.00225712	0.0814761
	bta-miR-2478	-1.27719	0.0184213	0.231289
	bta-miR-2904	-2.3554	0.000135762	0.0153411
	bta-miR-29c	1.41297	0.0107348	0.202104
	bta-miR-29d-3p	2.0274	0.0110475	0.202104
	bta-miR-302a	-6.42591	0.0422439	0.367197
	bta-miR-302c	-6.54563	0.0100372	0.202104
	bta-miR-302d	-6.42591	0.0422439	0.367197
	bta-miR-323	-4.72546	4.93774e-05	0.00743953
	bta-miR-3432a	1.54619	0.00301266	0.0851076
	bta-miR-345-3p	-2.08618	0.00296919	0.0851076
	bta-miR-34c	2.69919	0.0025236	0.0814761
	bta-miR-3596	1.48447	0.00141995	0.0713131
	bta-miR-409a	-4.01017	0.0131775	0.210316
	bta-miR-411c-5p	6.35183	0.00790549	0.178664
	bta-miR-424-3p	4.01031	0.000842188	0.0543813
	bta-miR-484	-1.46794	0.0155077	0.210316
	bta-miR-502a	-1.14531	0.0335854	0.345013
	bta-miR-6119-5p	2.00582	0.0444636	0.37313
	bta-miR-6522	1.62047	0.00569724	0.135534
	bta-miR-6535	-5.74981	0.0488542	0.37313
	bta-miR-654	-4.05108	0.0349895	0.350249
	bta-miR-9-3p	-3.06866	0.0111783	0.202104
	bta-miR-9-5p	-2.36462	0.0384659	0.354734
	novel_145	-5.76161	0.0174811	0.225756
	novel_220	-6.08906	0.0263129	0.304959
	novel_224	-6.12298	0.0245718	0.294219
	novel_261	-3.97391	0.000484889	0.0365283
	novel_319	-6.36384	0.0465404	0.37313
	novel_437	6.30075	0.0025196	0.0814761
	novel_50	-4.38239	1.054e-11	4.76407e-09
	novel_610	-5.90265	0.045541	0.37313
	novel_770	-2.25301	0.0335352	0.345013
