# Supplementary material for: Characterisation and Comparative Evaluation of miRNA Contained in Small Extracellular Vesicles Isolated From Bovine Milk and Whey
Source: J Extracell Biol. 2026 Jun 30;5(7):e70165. doi: 10.1002/jex2.70165 (PMC13317565; doi:10.1002/jex2.70165)
Supplement: Supplementary file 8 — Supporting Information: jex270165‐sup‐0008‐TableS8.xlsx [file JEX2-5-e70165-s005.xlsx]

## Sheet: Table S8
	Supplementary Table 8. Differential expression analysis of miRNAs in whey-derived EVs from Farm L versus Farm S. Log2 fold change, p-values, and adjusted p-values are reported for all tested miRNAs; miRNAs with padj < 0.05 were considered significant.
	sRNA	log2FoldChange	pval	padj
	bta-let-7b	-2.5592	0.0123667	0.177261
	bta-let-7c	-2.2714	0.0206896	0.215674
	bta-miR-105a	7.92843	0.0274042	0.254054
	bta-miR-107	2.90537	0.0292789	0.255712
	bta-miR-11986b	8.36154	0.00599384	0.114549
	bta-miR-11988	19.8922	1.18594e-05	0.000509955
	bta-miR-130a	20.3715	1.25275e-06	0.000143649
	bta-miR-135b	8.31405	0.00431812	0.0990289
	bta-miR-148a	-2.45978	0.0101732	0.159072
	bta-miR-151-3p	-2.28175	0.0279225	0.254054
	bta-miR-154b	19.8302	2.93367e-06	0.000201837
	bta-miR-17-5p	5.56332	4.35733e-06	0.00024982
	bta-miR-181d	8.33089	0.00585276	0.114549
	bta-miR-18a	7.78323	0.0151597	0.187446
	bta-miR-21-3p	19.7498	1.04778e-05	0.000509955
	bta-miR-2284x	-3.1726	0.00286197	0.077143
	bta-miR-28	4.71805	0.0186705	0.207182
	bta-miR-2889	8.79627	0.0076562	0.131687
	bta-miR-302a	-6.41461	0.0297339	0.255712
	bta-miR-302d	-7.6367	0.0201163	0.215674
	bta-miR-30b-5p	3.07861	0.0340206	0.285441
	bta-miR-31	9.24713	0.000540882	0.0186063
	bta-miR-340	-2.42057	0.0280642	0.254054
	bta-miR-34a	9.75633	0.000292744	0.0111893
	bta-miR-34c	8.24886	0.00546927	0.114549
	bta-miR-3578	5.76775	0.0370857	0.289943
	bta-miR-3596	-2.55923	0.012367	0.177261
	bta-miR-369-3p	8.43252	0.0151365	0.187446
	bta-miR-375	-2.46223	0.0165599	0.189887
	bta-miR-382	5.76775	0.0370857	0.289943
	bta-miR-424-5p	7.63658	0.0416469	0.302863
	bta-miR-432	8.03666	0.0158022	0.187446
	bta-miR-454	3.13026	0.04226	0.302863
	bta-miR-487b	8.42029	0.0136451	0.187446
	bta-miR-493	8.46597	0.00730982	0.131687
	bta-miR-494	8.8385	0.00133879	0.0418677
	bta-miR-500	8.01655	0.0245468	0.248356
	bta-miR-574	-2.82608	0.0155555	0.187446
	bta-miR-654	8.43606	0.00413352	0.0990289
	bta-miR-767	8.14913	0.00893994	0.146445
	novel_1008	8.0087	0.0263519	0.254054
	novel_351	7.2921	0.0381195	0.291402
	novel_50	2.8898	0.0402286	0.30084
	novel_643	19.8302	2.93367e-06	0.000201837
	novel_776	21.5429	4.53845e-09	1.56123e-06
	novel_799	7.78293	0.035025	0.286871
	novel_804	8.7373	0.00291529	0.077143
	novel_935	20.4165	9.9138e-07	0.000143649
