# Supplementary material for: Characterisation and Comparative Evaluation of miRNA Contained in Small Extracellular Vesicles Isolated From Bovine Milk and Whey
Source: J Extracell Biol. 2026 Jun 30;5(7):e70165. doi: 10.1002/jex2.70165 (PMC13317565; doi:10.1002/jex2.70165)
Supplement: Supplementary file 9 — Supporting Information: jex270165‐sup‐0009‐TableS9.xlsx [file JEX2-5-e70165-s011.xlsx]

## Sheet: Table S9
	Supplementary Table 9. Differential expression analysis of miRNAs in whey-derived EVs from Farm Z versus Farm L. Log2 fold change, p-values, and adjusted p-values are reported for all tested miRNAs; miRNAs with padj < 0.05 were considered significant.
	sRNA	log2FoldChange	pval	padj
	bta-let-7a-5p	1.52588	0.0221079	0.136982
	bta-let-7b	1.58707	0.0210846	0.136982
	bta-let-7c	1.82125	0.0248938	0.148423
	bta-let-7d	1.67973	0.0197873	0.13593
	bta-miR-100	-2.71424	0.00489893	0.077403
	bta-miR-10164-3p	6.35193	0.00819232	NA
	bta-miR-106b	-1.9426	0.00529303	0.0796475
	bta-miR-10a	-2.86492	0.000394282	0.0155741
	bta-miR-10b	-2.41396	0.00626229	0.0899492
	bta-miR-11984	4.45433	0.0107039	0.104373
	bta-miR-12058	3.32511	0.0363796	0.182475
	bta-miR-127	-2.17416	0.0218184	0.136982
	bta-miR-135b	-2.27372	0.00949113	0.0967483
	bta-miR-143	-1.84908	0.0143786	0.116504
	bta-miR-145	-2.06727	0.028322	0.158289
	bta-miR-1468	1.73018	0.0304791	0.160523
	bta-miR-148a	1.71496	0.0196494	0.13593
	bta-miR-148b	-1.29858	0.0407356	0.187036
	bta-miR-148d	1.53773	0.034293	0.174784
	bta-miR-16a	1.48977	0.0474057	0.199736
	bta-miR-17-5p	-2.32992	0.00171698	0.0452138
	bta-miR-186	1.1793	0.0426805	0.187036
	bta-miR-18a	-3.34955	0.00410291	0.0721652
	bta-miR-191	1.57733	0.0266257	0.152977
	bta-miR-192	-1.21324	0.030177	0.160523
	bta-miR-196b	-2.03126	0.0115471	0.104373
	bta-miR-199a-5p	-2.66259	0.0077445	0.0906394
	bta-miR-199b	-3.28457	0.0244188	0.148391
	bta-miR-19b	-2.11241	0.0377273	0.186279
	bta-miR-200a	1.61807	0.0215941	0.136982
	bta-miR-200b	2.24502	0.00321442	0.0721652
	bta-miR-200c	1.703	0.0427219	0.187036
	bta-miR-204	-2.89609	0.00934961	0.0967483
	bta-miR-20a	-1.70903	0.0160904	0.124353
	bta-miR-20b	2.34506	0.0498217	0.204463
	bta-miR-21-5p	-1.38369	0.0258228	0.151111
	bta-miR-221	-2.70981	0.00319355	0.0721652
	bta-miR-222	-2.30548	0.0189452	0.13593
	bta-miR-224	-1.98507	0.0118906	0.104373
	bta-miR-2284x	3.07208	0.00018543	0.0155741
	bta-miR-2284y	1.84336	0.0399147	0.187036
	bta-miR-2285f	6.48493	0.0092959	NA
	bta-miR-2285u	1.84029	0.0402551	0.187036
	bta-miR-2320-3p	4.27683	0.0161343	0.124353
	bta-miR-26a	1.76454	0.00688563	0.0906394
	bta-miR-26b	1.48558	0.0461897	0.197242
	bta-miR-26c	1.76452	0.006886	0.0906394
	bta-miR-30f	2.11462	0.0495399	0.204463
	bta-miR-31	-2.90751	0.0413455	0.187036
	bta-miR-340	1.74721	0.0115728	0.104373
	bta-miR-342	3.68183	0.0173565	0.130587
	bta-miR-34a	-2.64621	0.0128536	0.109776
	bta-miR-3596	1.5871	0.0210856	0.136982
	bta-miR-376a	-6.86594	0.019391	0.13593
	bta-miR-379	-1.95837	0.00408373	0.0721652
	bta-miR-381	-3.28319	0.00411068	0.0721652
	bta-miR-409b	-2.29319	0.00749624	0.0906394
	bta-miR-424-5p	-7.65581	0.0035976	0.0721652
	bta-miR-450b	-3.5105	0.00437328	0.0727345
	bta-miR-455-5p	-3.81845	7.61755e-05	0.0155741
	bta-miR-487b	-8.48914	0.000724737	0.0229017
	bta-miR-494	-3.83717	0.000267569	0.0155741
	bta-miR-6119-5p	3.75675	0.00739949	0.0906394
	bta-miR-6120-3p	3.35203	0.0432078	0.187036
	bta-miR-6522	2.15414	0.0292008	0.159094
	bta-miR-654	-5.16013	0.00125789	0.0361357
	bta-miR-664b	3.25827	0.0285522	0.158289
	bta-miR-7	-1.69526	0.00893725	0.0967483
	bta-miR-708	-4.15054	0.00932589	0.0967483
	bta-miR-767	-3.83936	0.0417872	0.187036
	bta-miR-7862	6.43635	0.0068195	NA
	bta-miR-885	1.90771	0.0415651	0.187036
	bta-miR-9-3p	-3.50685	0.000218498	0.0155741
	bta-miR-9-5p	-3.39867	0.000345518	0.0155741
	bta-miR-93	-2.2813	0.000585298	0.0205504
	bta-miR-95	-3.00511	0.000357147	0.0155741
	bta-miR-99a-5p	1.84913	0.0140188	0.116504
	novel_351	-7.36074	0.000377432	0.0155741
	novel_387	6.32316	0.00977169	NA
	novel_454	5.98952	0.0269853	NA
	novel_598	-6.50406	0.0354378	NA
	novel_719	-6.40987	0.03987	NA
	novel_772	-6.75493	0.0319552	0.165538
	novel_778	-6.74934	0.022537	NA
	novel_856	-7.16678	0.0110864	0.104373
