# Supplementary material for: Characterisation and Comparative Evaluation of miRNA Contained in Small Extracellular Vesicles Isolated From Bovine Milk and Whey
Source: J Extracell Biol. 2026 Jun 30;5(7):e70165. doi: 10.1002/jex2.70165 (PMC13317565; doi:10.1002/jex2.70165)
Supplement: Supplementary file 10 — Supporting Information: jex270165‐sup‐0010‐TableS10.xlsx [file JEX2-5-e70165-s012.xlsx]

## Sheet: Table S10
	Supplementary Table 10. KEGG pathway enrichment analysis of predicted target genes of differentially expressed miRNAs in whey-derived EVs from Farm L vs Farm S
	Pathway	Total	Expected	Hits	Pval	FDR
	MAPK signaling pathway	258	1.91	10	1.6e-05	0.00213
	Regulation of actin cytoskeleton	215	1.59	8	0.000164	0.0109
	Pathways in cancer	402	2.97	10	0.000635	0.0221
	Proteoglycans in cancer	202	1.49	7	0.000665	0.0221
	Renal cell carcinoma	65	0.48	4	0.0013	0.0346
	Chemokine signaling pathway	188	1.39	6	0.00251	0.0556
	Focal adhesion	208	1.54	6	0.00414	0.067
	Phospholipase D signaling pathway	145	1.07	5	0.00419	0.067
	Rap1 signaling pathway	216	1.6	6	0.00497	0.067
	Glycerophospholipid metabolism	97	0.717	4	0.00558	0.067
	HIF-1 signaling pathway	100	0.739	4	0.00621	0.067
	Choline metabolism in cancer	100	0.739	4	0.00621	0.067
	Ovarian steroidogenesis	52	0.384	3	0.00655	0.067
	Arrhythmogenic right ventricular cardiomyopathy (ARVC)	69	0.51	3	0.0142	0.126
	PI3K-Akt signaling pathway	351	2.59	7	0.0142	0.126
	Melanoma	72	0.532	3	0.0159	0.131
	alpha-Linolenic acid metabolism	27	0.199	2	0.0167	0.131
	Pertussis	77	0.569	3	0.019	0.14
	ECM-receptor interaction	87	0.643	3	0.0262	0.183
	Ras signaling pathway	237	1.75	5	0.0301	0.2
	Rheumatoid arthritis	97	0.717	3	0.0346	0.212
	Bladder cancer	40	0.296	2	0.035	0.212
	Toll-like receptor signaling pathway	107	0.791	3	0.0443	0.256
	Ether lipid metabolism	47	0.347	2	0.0469	0.26
	Insulin resistance	112	0.828	3	0.0495	0.263
	Malaria	53	0.392	2	0.0582	0.298
	Toxoplasmosis	123	0.909	3	0.0622	0.306
	Legionellosis	57	0.421	2	0.0661	0.314
	FoxO signaling pathway	133	0.983	3	0.0749	0.338
	Hepatitis C	134	0.99	3	0.0762	0.338
	Glycerolipid metabolism	64	0.473	2	0.0809	0.347
	Oxytocin signaling pathway	153	1.13	3	0.103	0.408
	Antigen processing and presentation	76	0.562	2	0.108	0.408
	MicroRNAs in cancer	248	1.83	4	0.11	0.408
	Aldosterone synthesis and secretion	80	0.591	2	0.118	0.408
	Hypertrophic cardiomyopathy (HCM)	80	0.591	2	0.118	0.408
	Phagosome	164	1.21	3	0.121	0.408
	Salmonella infection	83	0.613	2	0.125	0.408
	Peroxisome	85	0.628	2	0.13	0.408
	Metabolic pathways	1260	9.35	13	0.131	0.408
	Fc gamma R-mediated phagocytosis	86	0.635	2	0.133	0.408
	Dilated cardiomyopathy	86	0.635	2	0.133	0.408
	ErbB signaling pathway	87	0.643	2	0.135	0.408
	Transcriptional misregulation in cancer	174	1.29	3	0.137	0.408
	Small cell lung cancer	88	0.65	2	0.138	0.408
	Hematopoietic cell lineage	92	0.68	2	0.148	0.428
	Glycosaminoglycan biosynthesis - heparan sulfate / heparin	24	0.177	1	0.163	0.452
	Biosynthesis of unsaturated fatty acids	24	0.177	1	0.163	0.452
	Butanoate metabolism	29	0.214	1	0.194	0.503
	TNF signaling pathway	111	0.82	2	0.198	0.503
	RNA polymerase	30	0.222	1	0.2	0.503
	Thyroid hormone signaling pathway	113	0.835	2	0.203	0.503
	Chagas disease (American trypanosomiasis)	114	0.842	2	0.206	0.503
	Serotonergic synapse	116	0.857	2	0.211	0.503
	Mucin type O-Glycan biosynthesis	32	0.236	1	0.212	0.503
	Prion diseases	32	0.236	1	0.212	0.503
	Neurotrophin signaling pathway	124	0.916	2	0.233	0.534
	Alanine aspartate and glutamate metabolism	36	0.266	1	0.235	0.534
	Linoleic acid metabolism	37	0.273	1	0.24	0.534
	Lysosome	127	0.938	2	0.241	0.534
	Spliceosome	130	0.961	2	0.25	0.541
	Aldosterone-regulated sodium reabsorption	39	0.288	1	0.252	0.541
	Cytokine-cytokine receptor interaction	240	1.77	3	0.261	0.55
	Fatty acid degradation	42	0.31	1	0.268	0.55
	Insulin signaling pathway	137	1.01	2	0.269	0.55
	Signaling pathways regulating pluripotency of stem cells	139	1.03	2	0.274	0.552
	Measles	141	1.04	2	0.28	0.556
	Fatty acid metabolism	48	0.355	1	0.3	0.557
	Notch signaling pathway	48	0.355	1	0.3	0.557
	Type II diabetes mellitus	48	0.355	1	0.3	0.557
	Hepatitis B	150	1.11	2	0.304	0.557
	Endocytosis	263	1.94	3	0.308	0.557
	Valine leucine and isoleucine degradation	51	0.377	1	0.316	0.557
	NOD-like receptor signaling pathway	52	0.384	1	0.321	0.557
	Regulation of lipolysis in adipocytes	55	0.406	1	0.336	0.557
	Non-alcoholic fatty liver disease (NAFLD)	163	1.2	2	0.34	0.557
	Acute myeloid leukemia	56	0.414	1	0.341	0.557
	Retinol metabolism	57	0.421	1	0.346	0.557
	cGMP-PKG signaling pathway	168	1.24	2	0.353	0.557
	VEGF signaling pathway	59	0.436	1	0.355	0.557
	Long-term depression	59	0.436	1	0.355	0.557
	Protein processing in endoplasmic reticulum	170	1.26	2	0.359	0.557
	mTOR signaling pathway	61	0.451	1	0.365	0.557
	Central carbon metabolism in cancer	63	0.465	1	0.374	0.557
	Purine metabolism	177	1.31	2	0.378	0.557
	Glycolysis / Gluconeogenesis	64	0.473	1	0.379	0.557
	Influenza A	179	1.32	2	0.383	0.557
	Glioma	65	0.48	1	0.384	0.557
	Pancreatic cancer	66	0.488	1	0.388	0.557
	Adherens junction	68	0.502	1	0.397	0.557
	Fc epsilon RI signaling pathway	69	0.51	1	0.402	0.557
	Bile secretion	69	0.51	1	0.402	0.557
	PPAR signaling pathway	70	0.517	1	0.406	0.557
	Adipocytokine signaling pathway	70	0.517	1	0.406	0.557
	Inflammatory bowel disease (IBD)	71	0.525	1	0.411	0.557
	Viral myocarditis	71	0.525	1	0.411	0.557
	Inositol phosphate metabolism	72	0.532	1	0.415	0.557
	p53 signaling pathway	72	0.532	1	0.415	0.557
	Chronic myeloid leukemia	72	0.532	1	0.415	0.557
	Epstein-Barr virus infection	193	1.43	2	0.419	0.557
	Arachidonic acid metabolism	74	0.547	1	0.424	0.558
	Complement and coagulation cascades	75	0.554	1	0.428	0.558
	Prolactin signaling pathway	76	0.562	1	0.432	0.558
	Bacterial invasion of epithelial cells	77	0.569	1	0.437	0.559
	RIG-I-like receptor signaling pathway	78	0.576	1	0.441	0.559
	TGF-beta signaling pathway	83	0.613	1	0.461	0.578
	Protein digestion and absorption	85	0.628	1	0.469	0.583
	Prostate cancer	87	0.643	1	0.477	0.587
	Gap junction	89	0.658	1	0.485	0.591
	GnRH signaling pathway	90	0.665	1	0.489	0.591
	NF-kappa B signaling pathway	92	0.68	1	0.497	0.596
	Phosphatidylinositol signaling system	99	0.731	1	0.522	0.614
	Estrogen signaling pathway	99	0.731	1	0.522	0.614
	Pyrimidine metabolism	102	0.754	1	0.533	0.622
	Inflammatory mediator regulation of TRP channels	106	0.783	1	0.547	0.633
	T cell receptor signaling pathway	108	0.798	1	0.554	0.635
	Carbon metabolism	110	0.813	1	0.56	0.637
	Oocyte meiosis	115	0.85	1	0.576	0.644
	Glutamatergic synapse	115	0.85	1	0.576	0.644
	Vascular smooth muscle contraction	120	0.887	1	0.592	0.646
	Amoebiasis	121	0.894	1	0.595	0.646
	AMPK signaling pathway	122	0.901	1	0.598	0.646
	HTLV-I infection	271	2	2	0.6	0.646
	Cell cycle	125	0.924	1	0.607	0.646
	Axon guidance	125	0.924	1	0.607	0.646
	Platelet activation	127	0.938	1	0.613	0.647
	Ubiquitin mediated proteolysis	136	1	1	0.638	0.668
	Wnt signaling pathway	139	1.03	1	0.647	0.672
	Cell adhesion molecules (CAMs)	156	1.15	1	0.689	0.71
	Jak-STAT signaling pathway	167	1.23	1	0.714	0.73
	Alzheimer's disease	181	1.34	1	0.743	0.754
	Huntington's disease	204	1.51	1	0.784	0.79
	Viral carcinogenesis	239	1.77	1	0.835	0.835
