# Supplementary material for: Characterisation and Comparative Evaluation of miRNA Contained in Small Extracellular Vesicles Isolated From Bovine Milk and Whey
Source: J Extracell Biol. 2026 Jun 30;5(7):e70165. doi: 10.1002/jex2.70165 (PMC13317565; doi:10.1002/jex2.70165)
Supplement: Supplementary file 11 — Supporting Information: jex270165‐sup‐0011‐TableS11.xlsx [file JEX2-5-e70165-s010.xlsx]

## Sheet: Table S11
	Supplementary Table 11. KEGG pathway enrichment analysis of predicted target genes of differentially expressed miRNAs in whey-derived EVs from Farm Z versus Farm L.
	Pathway	Total	Expected	Hits	Pval	FDR
	Chemokine signaling pathway	188	0.79	6	0.000113	0.0103
	Pertussis	77	0.324	3	0.00401	0.135
	Aldosterone synthesis and secretion	80	0.336	3	0.00446	0.135
	Rheumatoid arthritis	97	0.408	3	0.00763	0.174
	Bladder cancer	40	0.168	2	0.0121	0.208
	Toxoplasmosis	123	0.517	3	0.0145	0.208
	FoxO signaling pathway	133	0.559	3	0.0179	0.208
	Hepatitis C	134	0.563	3	0.0183	0.208
	Malaria	53	0.223	2	0.0207	0.209
	Legionellosis	57	0.24	2	0.0237	0.213
	Oxytocin signaling pathway	153	0.643	3	0.0258	0.213
	Glycerolipid metabolism	64	0.269	2	0.0294	0.223
	Transcriptional misregulation in cancer	174	0.731	3	0.0359	0.234
	p53 signaling pathway	72	0.303	2	0.0365	0.234
	Influenza A	179	0.752	3	0.0386	0.234
	TGF-beta signaling pathway	83	0.349	2	0.0472	0.249
	Salmonella infection	83	0.349	2	0.0472	0.249
	Peroxisome	85	0.357	2	0.0493	0.249
	Proteoglycans in cancer	202	0.849	3	0.052	0.249
	Glycerophospholipid metabolism	97	0.408	2	0.0623	0.283
	Toll-like receptor signaling pathway	107	0.45	2	0.0739	0.294
	Cytokine-cytokine receptor interaction	240	1.01	3	0.0787	0.294
	TNF signaling pathway	111	0.467	2	0.0788	0.294
	Insulin resistance	112	0.471	2	0.08	0.294
	Arginine biosynthesis	20	0.0841	1	0.0809	0.294
	MicroRNAs in cancer	248	1.04	3	0.0849	0.295
	Amoebiasis	121	0.509	2	0.0913	0.295
	MAPK signaling pathway	258	1.08	3	0.093	0.295
	Cell cycle	125	0.525	2	0.0965	0.295
	Endocytosis	263	1.11	3	0.0972	0.295
	Butanoate metabolism	29	0.122	1	0.115	0.327
	Measles	141	0.593	2	0.118	0.327
	Other types of O-glycan biosynthesis	30	0.126	1	0.119	0.327
	Phospholipase D signaling pathway	145	0.61	2	0.124	0.327
	Prion diseases	32	0.135	1	0.126	0.327
	Hepatitis B	150	0.631	2	0.131	0.327
	Neuroactive ligand-receptor interaction	303	1.27	3	0.133	0.327
	Alanine aspartate and glutamate metabolism	36	0.151	1	0.141	0.338
	Phagosome	164	0.689	2	0.151	0.352
	Ether lipid metabolism	47	0.198	1	0.18	0.398
	Arginine and proline metabolism	50	0.21	1	0.19	0.398
	Cocaine addiction	51	0.214	1	0.194	0.398
	Epstein-Barr virus infection	193	0.811	2	0.194	0.398
	NOD-like receptor signaling pathway	52	0.219	1	0.197	0.398
	Ovarian steroidogenesis	52	0.219	1	0.197	0.398
	Acute myeloid leukemia	56	0.235	1	0.211	0.406
	Focal adhesion	208	0.874	2	0.217	0.406
	Regulation of actin cytoskeleton	215	0.904	2	0.228	0.406
	Rap1 signaling pathway	216	0.908	2	0.23	0.406
	Pathways in cancer	402	1.69	3	0.238	0.406
	Pancreatic cancer	66	0.277	1	0.244	0.406
	Adherens junction	68	0.286	1	0.25	0.406
	Bile secretion	69	0.29	1	0.253	0.406
	Arrhythmogenic right ventricular cardiomyopathy (ARVC)	69	0.29	1	0.253	0.406
	Adipocytokine signaling pathway	70	0.294	1	0.256	0.406
	Inflammatory bowel disease (IBD)	71	0.298	1	0.26	0.406
	Viral myocarditis	71	0.298	1	0.26	0.406
	Viral carcinogenesis	239	1	2	0.266	0.406
	Biosynthesis of amino acids	75	0.315	1	0.272	0.406
	Antigen processing and presentation	76	0.319	1	0.275	0.406
	Prolactin signaling pathway	76	0.319	1	0.275	0.406
	Bacterial invasion of epithelial cells	77	0.324	1	0.278	0.406
	RIG-I-like receptor signaling pathway	78	0.328	1	0.281	0.406
	Hypertrophic cardiomyopathy (HCM)	80	0.336	1	0.287	0.408
	Dilated cardiomyopathy	86	0.362	1	0.305	0.422
	ECM-receptor interaction	87	0.366	1	0.308	0.422
	Small cell lung cancer	88	0.37	1	0.311	0.422
	NF-kappa B signaling pathway	92	0.387	1	0.323	0.432
	Estrogen signaling pathway	99	0.416	1	0.343	0.45
	HIF-1 signaling pathway	100	0.42	1	0.346	0.45
	T cell receptor signaling pathway	108	0.454	1	0.368	0.472
	Thyroid hormone signaling pathway	113	0.475	1	0.381	0.472
	Chagas disease (American trypanosomiasis)	114	0.479	1	0.384	0.472
	Glutamatergic synapse	115	0.483	1	0.386	0.472
	Serotonergic synapse	116	0.488	1	0.389	0.472
	Leukocyte transendothelial migration	118	0.496	1	0.394	0.472
	Platelet activation	127	0.534	1	0.417	0.493
	Spliceosome	130	0.546	1	0.424	0.495
	Tight junction	138	0.58	1	0.444	0.507
	Signaling pathways regulating pluripotency of stem cells	139	0.584	1	0.446	0.507
	Hippo signaling pathway	152	0.639	1	0.476	0.535
	Non-alcoholic fatty liver disease (NAFLD)	163	0.685	1	0.5	0.551
	Jak-STAT signaling pathway	167	0.702	1	0.509	0.551
	cGMP-PKG signaling pathway	168	0.706	1	0.511	0.551
	Protein processing in endoplasmic reticulum	170	0.715	1	0.515	0.551
	Alzheimer's disease	181	0.761	1	0.538	0.569
	cAMP signaling pathway	199	0.837	1	0.572	0.598
	Huntington's disease	204	0.858	1	0.581	0.601
	Metabolic pathways	1260	5.32	5	0.633	0.647
	HTLV-I infection	271	1.14	1	0.687	0.695
	PI3K-Akt signaling pathway	351	1.48	1	0.78	0.78
