# Supplementary material for: Characterisation and Comparative Evaluation of miRNA Contained in Small Extracellular Vesicles Isolated From Bovine Milk and Whey
Source: J Extracell Biol. 2026 Jun 30;5(7):e70165. doi: 10.1002/jex2.70165 (PMC13317565; doi:10.1002/jex2.70165)
Supplement: Supplementary file 12 — Supporting Information: jex270165‐sup‐0012‐TableS12.xlsx [file JEX2-5-e70165-s008.xlsx]

## Sheet: Table S10
	Supplementary Table 10. Differential expression analysis of miRNAs in whey-derived EVs from Farm Z versus Farm S. Log2 fold change, p-values, and adjusted p-values are reported for all tested miRNAs; miRNAs with padj < 0.05 were considered significant.
	sRNA	log2FoldChange	pval	padj
	bta-miR-10167-3p	6.54755	0.0377483	0.778873
	bta-miR-11986b	8.25061	0.00092292	0.114257
	bta-miR-12058	6.51561	0.0293038	0.671817
	bta-miR-12059	7.09433	0.0252405	0.600918
	bta-miR-129-3p	-6.39574	0.0489676	0.795345
	bta-miR-133c	-7.83557	0.0115908	0.371532
	bta-miR-17-5p	3.18989	0.00420173	0.232346
	bta-miR-181d	6.79693	0.019082	0.513555
	bta-miR-206	-3.05761	0.0310721	0.684151
	bta-miR-20b	7.65992	0.00402012	0.232346
	bta-miR-219-3p	-7.83557	0.0115908	0.371532
	bta-miR-2284j	6.22412	0.0449931	0.795345
	bta-miR-2285e	7.02596	0.0120043	0.371532
	bta-miR-2285k	7.01488	0.0115349	0.371532
	bta-miR-2312	6.22412	0.0449931	0.795345
	bta-miR-2431-3p	7.37892	0.0141845	0.418104
	bta-miR-28	5.11892	0.000466751	0.0963063
	bta-miR-302a	-8.99314	0.000153552	0.0475242
	bta-miR-302d	-8.99314	0.000153552	0.0475242
	bta-miR-30b-5p	2.73838	0.00918868	0.371532
	bta-miR-34a	7.02282	0.0115146	0.371532
	bta-miR-34c	7.98077	0.00411092	0.232346
	bta-miR-370	-6.67873	0.00441088	0.232346
	bta-miR-452	-5.94994	0.00269753	0.232346
	bta-miR-500	8.29056	0.000872609	0.114257
	bta-miR-574	-2.57912	0.00450428	0.232346
	bta-miR-582	-6.57725	0.00512582	0.244068
	bta-miR-6119-5p	7.18766	0.00833332	0.368452
	bta-miR-6525	4.90947	0.0320523	0.684151
	bta-miR-655	-7.55016	0.0241069	0.596886
	bta-miR-758	-7.47104	0.00328668	0.232346
	bta-miR-7857-3p	4.05782	0.0463761	0.795345
	novel_1009	6.98735	0.0235321	0.596886
	novel_633	6.39621	0.0421001	0.795345
	novel_799	6.7909	0.0390157	0.779056
	novel_804	6.80854	0.043345	0.795345
	novel_838	7.4001	0.0182534	0.513555
